# Supplementary material for: Optimum ratio of dietary protein and carbohydrate that maximises lifespan is shared among related insect species
Source: Aging Cell. 2023 Dec 13;23(3):e14067. doi: 10.1111/acel.14067 (PMC10928577; doi:10.1111/acel.14067)
Supplement: Supplementary file 1 — Data S1. [file ACEL-23-e14067-s001.zip]

Archive with 2 entries (2 files):
- Dialog S1.docx
- RawData_Morimoto_AgingCell.csv
