# Supplementary material for: Optimum ratio of dietary protein and carbohydrate that maximises lifespan is shared among related insect species
Source: Aging Cell. 2023 Dec 13;23(3):e14067. doi: 10.1111/acel.14067 (PMC10928577; doi:10.1111/acel.14067)
Supplement: Supplementary file 1 — Data S1. [file ACEL-23-e14067-s001.zip › RawData_Morimoto_AgingCell.csv]

PROT	CARB	Lifespan	ID	study	sex	trait	species
0.01	0.04	51.26	ID12	Archer et al., (2015)	Females	Lifespan	Teleogryllus commodus
0.01	0.04	51.20	ID12	Archer et al., (2015)	Females	Lifespan	Teleogryllus commodus
0.01	0.04	51.15	ID12	Archer et al., (2015)	Females	Lifespan	Teleogryllus commodus
0.01	0.04	51.10	ID12	Archer et al., (2015)	Females	Lifespan	Teleogryllus commodus
0.01	0.04	51.20	ID12	Archer et al., (2015)	Females	Lifespan	Teleogryllus commodus
0.01	0.04	51.14	ID12	Archer et al., (2015)	Females	Lifespan	Teleogryllus commodus
0.01	0.04	51.09	ID12	Archer et al., (2015)	Females	Lifespan	Teleogryllus commodus
0.01	0.04	51.04	ID12	Archer et al., (2015)	Females	Lifespan	Teleogryllus commodus
0.02	0.04	50.99	ID12	Archer et al., (2015)	Females	Lifespan	Teleogryllus commodus
0.02	0.04	50.95	ID12	Archer et al., (2015)	Females	Lifespan	Teleogryllus commodus
0.01	0.04	51.21	ID12	Archer et al., (2015)	Females	Lifespan	Teleogryllus commodus
0.01	0.04	51.15	ID12	Archer et al., (2015)	Females	Lifespan	Teleogryllus commodus
0.01	0.04	51.09	ID12	Archer et al., (2015)	Females	Lifespan	Teleogryllus commodus
0.01	0.04	51.03	ID12	Archer et al., (2015)	Females	Lifespan	Teleogryllus commodus
0.01	0.04	50.98	ID12	Archer et al., (2015)	Females	Lifespan	Teleogryllus commodus
0.02	0.04	50.93	ID12	Archer et al., (2015)	Females	Lifespan	Teleogryllus commodus
0.02	0.04	50.89	ID12	Archer et al., (2015)	Females	Lifespan	Teleogryllus commodus
0.02	0.04	50.85	ID12	Archer et al., (2015)	Females	Lifespan	Teleogryllus commodus
0.02	0.04	50.81	ID12	Archer et al., (2015)	Females	Lifespan	Teleogryllus commodus
0.01	0.04	51.22	ID12	Archer et al., (2015)	Females	Lifespan	Teleogryllus commodus
0.01	0.04	51.15	ID12	Archer et al., (2015)	Females	Lifespan	Teleogryllus commodus
0.01	0.04	51.09	ID12	Archer et al., (2015)	Females	Lifespan	Teleogryllus commodus
0.01	0.04	51.03	ID12	Archer et al., (2015)	Females	Lifespan	Teleogryllus commodus
0.01	0.04	50.98	ID12	Archer et al., (2015)	Females	Lifespan	Teleogryllus commodus
0.01	0.04	50.93	ID12	Archer et al., (2015)	Females	Lifespan	Teleogryllus commodus
0.02	0.04	50.88	ID12	Archer et al., (2015)	Females	Lifespan	Teleogryllus commodus
0.02	0.04	50.84	ID12	Archer et al., (2015)	Females	Lifespan	Teleogryllus commodus
0.02	0.04	50.79	ID12	Archer et al., (2015)	Females	Lifespan	Teleogryllus commodus
0.02	0.04	50.76	ID12	Archer et al., (2015)	Females	Lifespan	Teleogryllus commodus
0.02	0.04	50.72	ID12	Archer et al., (2015)	Females	Lifespan	Teleogryllus commodus
0.02	0.04	50.69	ID12	Archer et al., (2015)	Females	Lifespan	Teleogryllus commodus
0.01	0.04	51.17	ID12	Archer et al., (2015)	Females	Lifespan	Teleogryllus commodus
0.01	0.04	51.10	ID12	Archer et al., (2015)	Females	Lifespan	Teleogryllus commodus
0.01	0.04	51.04	ID12	Archer et al., (2015)	Females	Lifespan	Teleogryllus commodus
0.01	0.04	50.98	ID12	Archer et al., (2015)	Females	Lifespan	Teleogryllus commodus
0.01	0.04	50.93	ID12	Archer et al., (2015)	Females	Lifespan	Teleogryllus commodus
0.01	0.04	50.88	ID12	Archer et al., (2015)	Females	Lifespan	Teleogryllus commodus
0.02	0.04	50.83	ID12	Archer et al., (2015)	Females	Lifespan	Teleogryllus commodus
0.02	0.04	50.79	ID12	Archer et al., (2015)	Females	Lifespan	Teleogryllus commodus
0.02	0.04	50.74	ID12	Archer et al., (2015)	Females	Lifespan	Teleogryllus commodus
0.02	0.04	50.71	ID12	Archer et al., (2015)	Females	Lifespan	Teleogryllus commodus
0.02	0.04	50.67	ID12	Archer et al., (2015)	Females	Lifespan	Teleogryllus commodus
0.02	0.04	50.64	ID12	Archer et al., (2015)	Females	Lifespan	Teleogryllus commodus
0.02	0.04	50.61	ID12	Archer et al., (2015)	Females	Lifespan	Teleogryllus commodus
0.02	0.04	50.58	ID12	Archer et al., (2015)	Females	Lifespan	Teleogryllus commodus
0.01	0.04	51.19	ID12	Archer et al., (2015)	Females	Lifespan	Teleogryllus commodus
0.01	0.04	51.12	ID12	Archer et al., (2015)	Females	Lifespan	Teleogryllus commodus
0.01	0.04	51.06	ID12	Archer et al., (2015)	Females	Lifespan	Teleogryllus commodus
0.01	0.04	51.00	ID12	Archer et al., (2015)	Females	Lifespan	Teleogryllus commodus
0.01	0.04	50.94	ID12	Archer et al., (2015)	Females	Lifespan	Teleogryllus commodus
0.01	0.04	50.88	ID12	Archer et al., (2015)	Females	Lifespan	Teleogryllus commodus
0.01	0.04	50.83	ID12	Archer et al., (2015)	Females	Lifespan	Teleogryllus commodus
0.02	0.04	50.78	ID12	Archer et al., (2015)	Females	Lifespan	Teleogryllus commodus
0.02	0.04	50.74	ID12	Archer et al., (2015)	Females	Lifespan	Teleogryllus commodus
0.02	0.04	50.70	ID12	Archer et al., (2015)	Females	Lifespan	Teleogryllus commodus
0.02	0.04	50.66	ID12	Archer et al., (2015)	Females	Lifespan	Teleogryllus commodus
0.02	0.04	50.62	ID12	Archer et al., (2015)	Females	Lifespan	Teleogryllus commodus
0.02	0.04	50.59	ID12	Archer et al., (2015)	Females	Lifespan	Teleogryllus commodus
0.02	0.04	50.56	ID12	Archer et al., (2015)	Females	Lifespan	Teleogryllus commodus
0.02	0.04	50.53	ID12	Archer et al., (2015)	Females	Lifespan	Teleogryllus commodus
0.02	0.04	50.51	ID12	Archer et al., (2015)	Females	Lifespan	Teleogryllus commodus
0.02	0.04	50.49	ID12	Archer et al., (2015)	Females	Lifespan	Teleogryllus commodus
0.01	0.04	51.15	ID12	Archer et al., (2015)	Females	Lifespan	Teleogryllus commodus
0.01	0.04	51.08	ID12	Archer et al., (2015)	Females	Lifespan	Teleogryllus commodus
0.01	0.04	51.02	ID12	Archer et al., (2015)	Females	Lifespan	Teleogryllus commodus
0.01	0.04	50.95	ID12	Archer et al., (2015)	Females	Lifespan	Teleogryllus commodus
0.01	0.04	50.90	ID12	Archer et al., (2015)	Females	Lifespan	Teleogryllus commodus
0.01	0.04	50.84	ID12	Archer et al., (2015)	Females	Lifespan	Teleogryllus commodus
0.01	0.04	50.79	ID12	Archer et al., (2015)	Females	Lifespan	Teleogryllus commodus
0.02	0.04	50.74	ID12	Archer et al., (2015)	Females	Lifespan	Teleogryllus commodus
0.02	0.04	50.69	ID12	Archer et al., (2015)	Females	Lifespan	Teleogryllus commodus
0.02	0.04	50.65	ID12	Archer et al., (2015)	Females	Lifespan	Teleogryllus commodus
0.02	0.04	50.61	ID12	Archer et al., (2015)	Females	Lifespan	Teleogryllus commodus
0.02	0.04	50.58	ID12	Archer et al., (2015)	Females	Lifespan	Teleogryllus commodus
0.02	0.04	50.54	ID12	Archer et al., (2015)	Females	Lifespan	Teleogryllus commodus
0.02	0.04	50.51	ID12	Archer et al., (2015)	Females	Lifespan	Teleogryllus commodus
0.02	0.04	50.49	ID12	Archer et al., (2015)	Females	Lifespan	Teleogryllus commodus
0.02	0.04	50.46	ID12	Archer et al., (2015)	Females	Lifespan	Teleogryllus commodus
0.02	0.04	50.44	ID12	Archer et al., (2015)	Females	Lifespan	Teleogryllus commodus
0.02	0.04	50.43	ID12	Archer et al., (2015)	Females	Lifespan	Teleogryllus commodus
0.02	0.04	50.41	ID12	Archer et al., (2015)	Females	Lifespan	Teleogryllus commodus
0.01	0.04	51.18	ID12	Archer et al., (2015)	Females	Lifespan	Teleogryllus commodus
0.01	0.04	51.11	ID12	Archer et al., (2015)	Females	Lifespan	Teleogryllus commodus
0.01	0.04	51.04	ID12	Archer et al., (2015)	Females	Lifespan	Teleogryllus commodus
0.01	0.04	50.98	ID12	Archer et al., (2015)	Females	Lifespan	Teleogryllus commodus
0.01	0.04	50.92	ID12	Archer et al., (2015)	Females	Lifespan	Teleogryllus commodus
0.01	0.04	50.86	ID12	Archer et al., (2015)	Females	Lifespan	Teleogryllus commodus
0.01	0.04	50.80	ID12	Archer et al., (2015)	Females	Lifespan	Teleogryllus commodus
0.01	0.04	50.75	ID12	Archer et al., (2015)	Females	Lifespan	Teleogryllus commodus
0.02	0.04	50.70	ID12	Archer et al., (2015)	Females	Lifespan	Teleogryllus commodus
0.02	0.04	50.65	ID12	Archer et al., (2015)	Females	Lifespan	Teleogryllus commodus
0.02	0.04	50.61	ID12	Archer et al., (2015)	Females	Lifespan	Teleogryllus commodus
0.02	0.04	50.57	ID12	Archer et al., (2015)	Females	Lifespan	Teleogryllus commodus
0.02	0.04	50.53	ID12	Archer et al., (2015)	Females	Lifespan	Teleogryllus commodus
0.02	0.04	50.50	ID12	Archer et al., (2015)	Females	Lifespan	Teleogryllus commodus
0.02	0.04	50.47	ID12	Archer et al., (2015)	Females	Lifespan	Teleogryllus commodus
0.02	0.04	50.44	ID12	Archer et al., (2015)	Females	Lifespan	Teleogryllus commodus
0.02	0.04	50.42	ID12	Archer et al., (2015)	Females	Lifespan	Teleogryllus commodus
0.02	0.04	50.40	ID12	Archer et al., (2015)	Females	Lifespan	Teleogryllus commodus
0.02	0.04	50.38	ID12	Archer et al., (2015)	Females	Lifespan	Teleogryllus commodus
0.02	0.04	50.37	ID12	Archer et al., (2015)	Females	Lifespan	Teleogryllus commodus
0.02	0.04	50.36	ID12	Archer et al., (2015)	Females	Lifespan	Teleogryllus commodus
0.02	0.04	50.35	ID12	Archer et al., (2015)	Females	Lifespan	Teleogryllus commodus
0.01	0.04	51.15	ID12	Archer et al., (2015)	Females	Lifespan	Teleogryllus commodus
0.01	0.04	51.08	ID12	Archer et al., (2015)	Females	Lifespan	Teleogryllus commodus
0.01	0.04	51.01	ID12	Archer et al., (2015)	Females	Lifespan	Teleogryllus commodus
0.01	0.04	50.94	ID12	Archer et al., (2015)	Females	Lifespan	Teleogryllus commodus
0.01	0.04	50.88	ID12	Archer et al., (2015)	Females	Lifespan	Teleogryllus commodus
0.01	0.04	50.82	ID12	Archer et al., (2015)	Females	Lifespan	Teleogryllus commodus
0.01	0.04	50.76	ID12	Archer et al., (2015)	Females	Lifespan	Teleogryllus commodus
0.01	0.04	50.71	ID12	Archer et al., (2015)	Females	Lifespan	Teleogryllus commodus
0.02	0.04	50.66	ID12	Archer et al., (2015)	Females	Lifespan	Teleogryllus commodus
0.02	0.04	50.62	ID12	Archer et al., (2015)	Females	Lifespan	Teleogryllus commodus
0.02	0.04	50.57	ID12	Archer et al., (2015)	Females	Lifespan	Teleogryllus commodus
0.02	0.04	50.53	ID12	Archer et al., (2015)	Females	Lifespan	Teleogryllus commodus
0.02	0.04	50.50	ID12	Archer et al., (2015)	Females	Lifespan	Teleogryllus commodus
0.02	0.04	50.46	ID12	Archer et al., (2015)	Females	Lifespan	Teleogryllus commodus
0.02	0.04	50.43	ID12	Archer et al., (2015)	Females	Lifespan	Teleogryllus commodus
0.02	0.04	50.41	ID12	Archer et al., (2015)	Females	Lifespan	Teleogryllus commodus
0.02	0.04	50.38	ID12	Archer et al., (2015)	Females	Lifespan	Teleogryllus commodus
0.02	0.04	50.36	ID12	Archer et al., (2015)	Females	Lifespan	Teleogryllus commodus
0.02	0.04	50.34	ID12	Archer et al., (2015)	Females	Lifespan	Teleogryllus commodus
0.02	0.04	50.33	ID12	Archer et al., (2015)	Females	Lifespan	Teleogryllus commodus
0.02	0.04	50.32	ID12	Archer et al., (2015)	Females	Lifespan	Teleogryllus commodus
0.02	0.04	50.31	ID12	Archer et al., (2015)	Females	Lifespan	Teleogryllus commodus
0.02	0.04	50.30	ID12	Archer et al., (2015)	Females	Lifespan	Teleogryllus commodus
0.02	0.04	50.29	ID12	Archer et al., (2015)	Females	Lifespan	Teleogryllus commodus
0.01	0.04	51.12	ID12	Archer et al., (2015)	Females	Lifespan	Teleogryllus commodus
0.01	0.04	51.04	ID12	Archer et al., (2015)	Females	Lifespan	Teleogryllus commodus
0.01	0.04	50.98	ID12	Archer et al., (2015)	Females	Lifespan	Teleogryllus commodus
0.01	0.04	50.91	ID12	Archer et al., (2015)	Females	Lifespan	Teleogryllus commodus
0.01	0.04	50.85	ID12	Archer et al., (2015)	Females	Lifespan	Teleogryllus commodus
0.01	0.04	50.79	ID12	Archer et al., (2015)	Females	Lifespan	Teleogryllus commodus
0.01	0.04	50.73	ID12	Archer et al., (2015)	Females	Lifespan	Teleogryllus commodus
0.01	0.04	50.68	ID12	Archer et al., (2015)	Females	Lifespan	Teleogryllus commodus
0.02	0.04	50.63	ID12	Archer et al., (2015)	Females	Lifespan	Teleogryllus commodus
0.02	0.04	50.58	ID12	Archer et al., (2015)	Females	Lifespan	Teleogryllus commodus
0.02	0.04	50.54	ID12	Archer et al., (2015)	Females	Lifespan	Teleogryllus commodus
0.02	0.04	50.50	ID12	Archer et al., (2015)	Females	Lifespan	Teleogryllus commodus
0.02	0.04	50.46	ID12	Archer et al., (2015)	Females	Lifespan	Teleogryllus commodus
0.02	0.04	50.43	ID12	Archer et al., (2015)	Females	Lifespan	Teleogryllus commodus
0.02	0.04	50.40	ID12	Archer et al., (2015)	Females	Lifespan	Teleogryllus commodus
0.02	0.04	50.37	ID12	Archer et al., (2015)	Females	Lifespan	Teleogryllus commodus
0.02	0.04	50.35	ID12	Archer et al., (2015)	Females	Lifespan	Teleogryllus commodus
0.02	0.04	50.32	ID12	Archer et al., (2015)	Females	Lifespan	Teleogryllus commodus
0.02	0.04	50.31	ID12	Archer et al., (2015)	Females	Lifespan	Teleogryllus commodus
0.02	0.04	50.29	ID12	Archer et al., (2015)	Females	Lifespan	Teleogryllus commodus
0.02	0.04	50.28	ID12	Archer et al., (2015)	Females	Lifespan	Teleogryllus commodus
0.02	0.04	50.27	ID12	Archer et al., (2015)	Females	Lifespan	Teleogryllus commodus
0.02	0.04	50.26	ID12	Archer et al., (2015)	Females	Lifespan	Teleogryllus commodus
0.02	0.04	50.26	ID12	Archer et al., (2015)	Females	Lifespan	Teleogryllus commodus
0.02	0.04	50.25	ID12	Archer et al., (2015)	Females	Lifespan	Teleogryllus commodus
0.02	0.04	50.25	ID12	Archer et al., (2015)	Females	Lifespan	Teleogryllus commodus
0.01	0.04	51.16	ID12	Archer et al., (2015)	Females	Lifespan	Teleogryllus commodus
0.01	0.04	51.09	ID12	Archer et al., (2015)	Females	Lifespan	Teleogryllus commodus
0.01	0.04	51.02	ID12	Archer et al., (2015)	Females	Lifespan	Teleogryllus commodus
0.01	0.04	50.95	ID12	Archer et al., (2015)	Females	Lifespan	Teleogryllus commodus
0.01	0.04	50.88	ID12	Archer et al., (2015)	Females	Lifespan	Teleogryllus commodus
0.01	0.04	50.82	ID12	Archer et al., (2015)	Females	Lifespan	Teleogryllus commodus
0.01	0.04	50.76	ID12	Archer et al., (2015)	Females	Lifespan	Teleogryllus commodus
0.01	0.04	50.70	ID12	Archer et al., (2015)	Females	Lifespan	Teleogryllus commodus
0.01	0.04	50.65	ID12	Archer et al., (2015)	Females	Lifespan	Teleogryllus commodus
0.02	0.04	50.60	ID12	Archer et al., (2015)	Females	Lifespan	Teleogryllus commodus
0.02	0.04	50.55	ID12	Archer et al., (2015)	Females	Lifespan	Teleogryllus commodus
0.02	0.04	50.51	ID12	Archer et al., (2015)	Females	Lifespan	Teleogryllus commodus
0.02	0.04	50.47	ID12	Archer et al., (2015)	Females	Lifespan	Teleogryllus commodus
0.02	0.04	50.43	ID12	Archer et al., (2015)	Females	Lifespan	Teleogryllus commodus
0.02	0.04	50.40	ID12	Archer et al., (2015)	Females	Lifespan	Teleogryllus commodus
0.02	0.04	50.37	ID12	Archer et al., (2015)	Females	Lifespan	Teleogryllus commodus
0.02	0.04	50.34	ID12	Archer et al., (2015)	Females	Lifespan	Teleogryllus commodus
0.02	0.04	50.31	ID12	Archer et al., (2015)	Females	Lifespan	Teleogryllus commodus
0.02	0.04	50.29	ID12	Archer et al., (2015)	Females	Lifespan	Teleogryllus commodus
0.02	0.04	50.27	ID12	Archer et al., (2015)	Females	Lifespan	Teleogryllus commodus
0.02	0.04	50.26	ID12	Archer et al., (2015)	Females	Lifespan	Teleogryllus commodus
0.02	0.04	50.25	ID12	Archer et al., (2015)	Females	Lifespan	Teleogryllus commodus
0.02	0.04	50.24	ID12	Archer et al., (2015)	Females	Lifespan	Teleogryllus commodus
0.02	0.04	50.23	ID12	Archer et al., (2015)	Females	Lifespan	Teleogryllus commodus
0.02	0.04	50.22	ID12	Archer et al., (2015)	Females	Lifespan	Teleogryllus commodus
0.02	0.04	50.22	ID12	Archer et al., (2015)	Females	Lifespan	Teleogryllus commodus
0.02	0.04	50.22	ID12	Archer et al., (2015)	Females	Lifespan	Teleogryllus commodus
0.02	0.04	50.22	ID12	Archer et al., (2015)	Females	Lifespan	Teleogryllus commodus
0.02	0.04	50.22	ID12	Archer et al., (2015)	Females	Lifespan	Teleogryllus commodus
0.01	0.04	51.14	ID12	Archer et al., (2015)	Females	Lifespan	Teleogryllus commodus
0.01	0.04	51.06	ID12	Archer et al., (2015)	Females	Lifespan	Teleogryllus commodus
0.01	0.04	50.99	ID12	Archer et al., (2015)	Females	Lifespan	Teleogryllus commodus
0.01	0.04	50.92	ID12	Archer et al., (2015)	Females	Lifespan	Teleogryllus commodus
0.01	0.04	50.86	ID12	Archer et al., (2015)	Females	Lifespan	Teleogryllus commodus
0.01	0.04	50.79	ID12	Archer et al., (2015)	Females	Lifespan	Teleogryllus commodus
0.01	0.04	50.73	ID12	Archer et al., (2015)	Females	Lifespan	Teleogryllus commodus
0.01	0.04	50.68	ID12	Archer et al., (2015)	Females	Lifespan	Teleogryllus commodus
0.01	0.04	50.62	ID12	Archer et al., (2015)	Females	Lifespan	Teleogryllus commodus
0.02	0.04	50.57	ID12	Archer et al., (2015)	Females	Lifespan	Teleogryllus commodus
0.02	0.04	50.53	ID12	Archer et al., (2015)	Females	Lifespan	Teleogryllus commodus
0.02	0.04	50.48	ID12	Archer et al., (2015)	Females	Lifespan	Teleogryllus commodus
0.02	0.04	50.44	ID12	Archer et al., (2015)	Females	Lifespan	Teleogryllus commodus
0.02	0.04	50.40	ID12	Archer et al., (2015)	Females	Lifespan	Teleogryllus commodus
0.02	0.04	50.37	ID12	Archer et al., (2015)	Females	Lifespan	Teleogryllus commodus
0.02	0.04	50.34	ID12	Archer et al., (2015)	Females	Lifespan	Teleogryllus commodus
0.02	0.04	50.31	ID12	Archer et al., (2015)	Females	Lifespan	Teleogryllus commodus
0.02	0.04	50.28	ID12	Archer et al., (2015)	Females	Lifespan	Teleogryllus commodus
0.02	0.04	50.26	ID12	Archer et al., (2015)	Females	Lifespan	Teleogryllus commodus
0.02	0.04	50.24	ID12	Archer et al., (2015)	Females	Lifespan	Teleogryllus commodus
0.02	0.04	50.23	ID12	Archer et al., (2015)	Females	Lifespan	Teleogryllus commodus
0.02	0.04	50.21	ID12	Archer et al., (2015)	Females	Lifespan	Teleogryllus commodus
0.02	0.04	50.20	ID12	Archer et al., (2015)	Females	Lifespan	Teleogryllus commodus
0.02	0.04	50.20	ID12	Archer et al., (2015)	Females	Lifespan	Teleogryllus commodus
0.02	0.04	50.19	ID12	Archer et al., (2015)	Females	Lifespan	Teleogryllus commodus
0.02	0.04	50.19	ID12	Archer et al., (2015)	Females	Lifespan	Teleogryllus commodus
0.02	0.04	50.19	ID12	Archer et al., (2015)	Females	Lifespan	Teleogryllus commodus
0.02	0.04	50.19	ID12	Archer et al., (2015)	Females	Lifespan	Teleogryllus commodus
0.02	0.04	50.19	ID12	Archer et al., (2015)	Females	Lifespan	Teleogryllus commodus
0.02	0.04	50.20	ID12	Archer et al., (2015)	Females	Lifespan	Teleogryllus commodus
0.02	0.04	50.20	ID12	Archer et al., (2015)	Females	Lifespan	Teleogryllus commodus
0.01	0.04	51.12	ID12	Archer et al., (2015)	Females	Lifespan	Teleogryllus commodus
0.01	0.04	51.04	ID12	Archer et al., (2015)	Females	Lifespan	Teleogryllus commodus
0.01	0.04	50.97	ID12	Archer et al., (2015)	Females	Lifespan	Teleogryllus commodus
0.01	0.04	50.90	ID12	Archer et al., (2015)	Females	Lifespan	Teleogryllus commodus
0.01	0.04	50.84	ID12	Archer et al., (2015)	Females	Lifespan	Teleogryllus commodus
0.01	0.04	50.77	ID12	Archer et al., (2015)	Females	Lifespan	Teleogryllus commodus
0.01	0.04	50.71	ID12	Archer et al., (2015)	Females	Lifespan	Teleogryllus commodus
0.01	0.04	50.66	ID12	Archer et al., (2015)	Females	Lifespan	Teleogryllus commodus
0.01	0.04	50.60	ID12	Archer et al., (2015)	Females	Lifespan	Teleogryllus commodus
0.02	0.04	50.55	ID12	Archer et al., (2015)	Females	Lifespan	Teleogryllus commodus
0.02	0.04	50.50	ID12	Archer et al., (2015)	Females	Lifespan	Teleogryllus commodus
0.02	0.04	50.46	ID12	Archer et al., (2015)	Females	Lifespan	Teleogryllus commodus
0.02	0.04	50.42	ID12	Archer et al., (2015)	Females	Lifespan	Teleogryllus commodus
0.02	0.04	50.38	ID12	Archer et al., (2015)	Females	Lifespan	Teleogryllus commodus
0.02	0.04	50.34	ID12	Archer et al., (2015)	Females	Lifespan	Teleogryllus commodus
0.02	0.04	50.31	ID12	Archer et al., (2015)	Females	Lifespan	Teleogryllus commodus
0.02	0.04	50.28	ID12	Archer et al., (2015)	Females	Lifespan	Teleogryllus commodus
0.02	0.04	50.26	ID12	Archer et al., (2015)	Females	Lifespan	Teleogryllus commodus
0.02	0.04	50.24	ID12	Archer et al., (2015)	Females	Lifespan	Teleogryllus commodus
0.02	0.04	50.22	ID12	Archer et al., (2015)	Females	Lifespan	Teleogryllus commodus
0.02	0.04	50.20	ID12	Archer et al., (2015)	Females	Lifespan	Teleogryllus commodus
0.02	0.04	50.19	ID12	Archer et al., (2015)	Females	Lifespan	Teleogryllus commodus
0.02	0.04	50.18	ID12	Archer et al., (2015)	Females	Lifespan	Teleogryllus commodus
0.02	0.04	50.17	ID12	Archer et al., (2015)	Females	Lifespan	Teleogryllus commodus
0.02	0.04	50.16	ID12	Archer et al., (2015)	Females	Lifespan	Teleogryllus commodus
0.02	0.04	50.16	ID12	Archer et al., (2015)	Females	Lifespan	Teleogryllus commodus
0.02	0.04	50.16	ID12	Archer et al., (2015)	Females	Lifespan	Teleogryllus commodus
0.02	0.04	50.16	ID12	Archer et al., (2015)	Females	Lifespan	Teleogryllus commodus
0.02	0.04	50.16	ID12	Archer et al., (2015)	Females	Lifespan	Teleogryllus commodus
0.02	0.04	50.17	ID12	Archer et al., (2015)	Females	Lifespan	Teleogryllus commodus
0.02	0.04	50.17	ID12	Archer et al., (2015)	Females	Lifespan	Teleogryllus commodus
0.02	0.04	50.18	ID12	Archer et al., (2015)	Females	Lifespan	Teleogryllus commodus
0.02	0.04	50.19	ID12	Archer et al., (2015)	Females	Lifespan	Teleogryllus commodus
0.01	0.04	51.10	ID12	Archer et al., (2015)	Females	Lifespan	Teleogryllus commodus
0.01	0.04	51.03	ID12	Archer et al., (2015)	Females	Lifespan	Teleogryllus commodus
0.01	0.04	50.95	ID12	Archer et al., (2015)	Females	Lifespan	Teleogryllus commodus
0.01	0.04	50.89	ID12	Archer et al., (2015)	Females	Lifespan	Teleogryllus commodus
0.01	0.04	50.82	ID12	Archer et al., (2015)	Females	Lifespan	Teleogryllus commodus
0.01	0.04	50.76	ID12	Archer et al., (2015)	Females	Lifespan	Teleogryllus commodus
0.01	0.04	50.69	ID12	Archer et al., (2015)	Females	Lifespan	Teleogryllus commodus
0.01	0.04	50.64	ID12	Archer et al., (2015)	Females	Lifespan	Teleogryllus commodus
0.01	0.04	50.58	ID12	Archer et al., (2015)	Females	Lifespan	Teleogryllus commodus
0.02	0.04	50.53	ID12	Archer et al., (2015)	Females	Lifespan	Teleogryllus commodus
0.02	0.04	50.48	ID12	Archer et al., (2015)	Females	Lifespan	Teleogryllus commodus
0.02	0.04	50.44	ID12	Archer et al., (2015)	Females	Lifespan	Teleogryllus commodus
0.02	0.04	50.40	ID12	Archer et al., (2015)	Females	Lifespan	Teleogryllus commodus
0.02	0.04	50.36	ID12	Archer et al., (2015)	Females	Lifespan	Teleogryllus commodus
0.02	0.04	50.32	ID12	Archer et al., (2015)	Females	Lifespan	Teleogryllus commodus
0.02	0.04	50.29	ID12	Archer et al., (2015)	Females	Lifespan	Teleogryllus commodus
0.02	0.04	50.26	ID12	Archer et al., (2015)	Females	Lifespan	Teleogryllus commodus
0.02	0.04	50.24	ID12	Archer et al., (2015)	Females	Lifespan	Teleogryllus commodus
0.02	0.04	50.21	ID12	Archer et al., (2015)	Females	Lifespan	Teleogryllus commodus
0.02	0.04	50.19	ID12	Archer et al., (2015)	Females	Lifespan	Teleogryllus commodus
0.02	0.04	50.18	ID12	Archer et al., (2015)	Females	Lifespan	Teleogryllus commodus
0.02	0.04	50.16	ID12	Archer et al., (2015)	Females	Lifespan	Teleogryllus commodus
0.02	0.04	50.15	ID12	Archer et al., (2015)	Females	Lifespan	Teleogryllus commodus
0.02	0.04	50.14	ID12	Archer et al., (2015)	Females	Lifespan	Teleogryllus commodus
0.02	0.04	50.14	ID12	Archer et al., (2015)	Females	Lifespan	Teleogryllus commodus
0.02	0.04	50.14	ID12	Archer et al., (2015)	Females	Lifespan	Teleogryllus commodus
0.02	0.04	50.13	ID12	Archer et al., (2015)	Females	Lifespan	Teleogryllus commodus
0.02	0.04	50.14	ID12	Archer et al., (2015)	Females	Lifespan	Teleogryllus commodus
0.02	0.04	50.14	ID12	Archer et al., (2015)	Females	Lifespan	Teleogryllus commodus
0.02	0.04	50.14	ID12	Archer et al., (2015)	Females	Lifespan	Teleogryllus commodus
0.02	0.04	50.15	ID12	Archer et al., (2015)	Females	Lifespan	Teleogryllus commodus
0.02	0.04	50.16	ID12	Archer et al., (2015)	Females	Lifespan	Teleogryllus commodus
0.02	0.04	50.17	ID12	Archer et al., (2015)	Females	Lifespan	Teleogryllus commodus
0.02	0.04	50.18	ID12	Archer et al., (2015)	Females	Lifespan	Teleogryllus commodus
0.02	0.04	50.19	ID12	Archer et al., (2015)	Females	Lifespan	Teleogryllus commodus
0.01	0.04	51.17	ID12	Archer et al., (2015)	Females	Lifespan	Teleogryllus commodus
0.01	0.04	51.09	ID12	Archer et al., (2015)	Females	Lifespan	Teleogryllus commodus
0.01	0.04	51.01	ID12	Archer et al., (2015)	Females	Lifespan	Teleogryllus commodus
0.01	0.04	50.94	ID12	Archer et al., (2015)	Females	Lifespan	Teleogryllus commodus
0.01	0.04	50.87	ID12	Archer et al., (2015)	Females	Lifespan	Teleogryllus commodus
0.01	0.04	50.80	ID12	Archer et al., (2015)	Females	Lifespan	Teleogryllus commodus
0.01	0.04	50.74	ID12	Archer et al., (2015)	Females	Lifespan	Teleogryllus commodus
0.01	0.04	50.68	ID12	Archer et al., (2015)	Females	Lifespan	Teleogryllus commodus
0.01	0.04	50.62	ID12	Archer et al., (2015)	Females	Lifespan	Teleogryllus commodus
0.01	0.04	50.57	ID12	Archer et al., (2015)	Females	Lifespan	Teleogryllus commodus
0.02	0.04	50.52	ID12	Archer et al., (2015)	Females	Lifespan	Teleogryllus commodus
0.02	0.04	50.47	ID12	Archer et al., (2015)	Females	Lifespan	Teleogryllus commodus
0.02	0.04	50.42	ID12	Archer et al., (2015)	Females	Lifespan	Teleogryllus commodus
0.02	0.04	50.38	ID12	Archer et al., (2015)	Females	Lifespan	Teleogryllus commodus
0.02	0.04	50.34	ID12	Archer et al., (2015)	Females	Lifespan	Teleogryllus commodus
0.02	0.04	50.30	ID12	Archer et al., (2015)	Females	Lifespan	Teleogryllus commodus
0.02	0.04	50.27	ID12	Archer et al., (2015)	Females	Lifespan	Teleogryllus commodus
0.02	0.04	50.24	ID12	Archer et al., (2015)	Females	Lifespan	Teleogryllus commodus
0.02	0.04	50.22	ID12	Archer et al., (2015)	Females	Lifespan	Teleogryllus commodus
0.02	0.04	50.19	ID12	Archer et al., (2015)	Females	Lifespan	Teleogryllus commodus
0.02	0.04	50.17	ID12	Archer et al., (2015)	Females	Lifespan	Teleogryllus commodus
0.02	0.04	50.16	ID12	Archer et al., (2015)	Females	Lifespan	Teleogryllus commodus
0.02	0.04	50.14	ID12	Archer et al., (2015)	Females	Lifespan	Teleogryllus commodus
0.02	0.04	50.13	ID12	Archer et al., (2015)	Females	Lifespan	Teleogryllus commodus
0.02	0.04	50.12	ID12	Archer et al., (2015)	Females	Lifespan	Teleogryllus commodus
0.02	0.04	50.12	ID12	Archer et al., (2015)	Females	Lifespan	Teleogryllus commodus
0.02	0.04	50.11	ID12	Archer et al., (2015)	Females	Lifespan	Teleogryllus commodus
0.02	0.04	50.11	ID12	Archer et al., (2015)	Females	Lifespan	Teleogryllus commodus
0.02	0.04	50.11	ID12	Archer et al., (2015)	Females	Lifespan	Teleogryllus commodus
0.02	0.04	50.12	ID12	Archer et al., (2015)	Females	Lifespan	Teleogryllus commodus
0.02	0.04	50.12	ID12	Archer et al., (2015)	Females	Lifespan	Teleogryllus commodus
0.02	0.04	50.13	ID12	Archer et al., (2015)	Females	Lifespan	Teleogryllus commodus
0.02	0.04	50.13	ID12	Archer et al., (2015)	Females	Lifespan	Teleogryllus commodus
0.02	0.04	50.14	ID12	Archer et al., (2015)	Females	Lifespan	Teleogryllus commodus
0.02	0.04	50.15	ID12	Archer et al., (2015)	Females	Lifespan	Teleogryllus commodus
0.02	0.04	50.16	ID12	Archer et al., (2015)	Females	Lifespan	Teleogryllus commodus
0.02	0.04	50.18	ID12	Archer et al., (2015)	Females	Lifespan	Teleogryllus commodus
0.02	0.04	50.19	ID12	Archer et al., (2015)	Females	Lifespan	Teleogryllus commodus
0.01	0.04	51.16	ID12	Archer et al., (2015)	Females	Lifespan	Teleogryllus commodus
0.01	0.04	51.08	ID12	Archer et al., (2015)	Females	Lifespan	Teleogryllus commodus
0.01	0.04	51.00	ID12	Archer et al., (2015)	Females	Lifespan	Teleogryllus commodus
0.01	0.04	50.93	ID12	Archer et al., (2015)	Females	Lifespan	Teleogryllus commodus
0.01	0.04	50.86	ID12	Archer et al., (2015)	Females	Lifespan	Teleogryllus commodus
0.01	0.04	50.79	ID12	Archer et al., (2015)	Females	Lifespan	Teleogryllus commodus
0.01	0.04	50.73	ID12	Archer et al., (2015)	Females	Lifespan	Teleogryllus commodus
0.01	0.04	50.67	ID12	Archer et al., (2015)	Females	Lifespan	Teleogryllus commodus
0.01	0.04	50.61	ID12	Archer et al., (2015)	Females	Lifespan	Teleogryllus commodus
0.01	0.04	50.56	ID12	Archer et al., (2015)	Females	Lifespan	Teleogryllus commodus
0.02	0.04	50.50	ID12	Archer et al., (2015)	Females	Lifespan	Teleogryllus commodus
0.02	0.04	50.45	ID12	Archer et al., (2015)	Females	Lifespan	Teleogryllus commodus
0.02	0.04	50.41	ID12	Archer et al., (2015)	Females	Lifespan	Teleogryllus commodus
0.02	0.04	50.36	ID12	Archer et al., (2015)	Females	Lifespan	Teleogryllus commodus
0.02	0.04	50.33	ID12	Archer et al., (2015)	Females	Lifespan	Teleogryllus commodus
0.02	0.04	50.29	ID12	Archer et al., (2015)	Females	Lifespan	Teleogryllus commodus
0.02	0.04	50.26	ID12	Archer et al., (2015)	Females	Lifespan	Teleogryllus commodus
0.02	0.04	50.23	ID12	Archer et al., (2015)	Females	Lifespan	Teleogryllus commodus
0.02	0.04	50.20	ID12	Archer et al., (2015)	Females	Lifespan	Teleogryllus commodus
0.02	0.04	50.18	ID12	Archer et al., (2015)	Females	Lifespan	Teleogryllus commodus
0.02	0.04	50.16	ID12	Archer et al., (2015)	Females	Lifespan	Teleogryllus commodus
0.02	0.04	50.14	ID12	Archer et al., (2015)	Females	Lifespan	Teleogryllus commodus
0.02	0.04	50.13	ID12	Archer et al., (2015)	Females	Lifespan	Teleogryllus commodus
0.02	0.04	50.11	ID12	Archer et al., (2015)	Females	Lifespan	Teleogryllus commodus
0.02	0.04	50.10	ID12	Archer et al., (2015)	Females	Lifespan	Teleogryllus commodus
0.02	0.04	50.10	ID12	Archer et al., (2015)	Females	Lifespan	Teleogryllus commodus
0.02	0.04	50.09	ID12	Archer et al., (2015)	Females	Lifespan	Teleogryllus commodus
0.02	0.04	50.09	ID12	Archer et al., (2015)	Females	Lifespan	Teleogryllus commodus
0.02	0.04	50.09	ID12	Archer et al., (2015)	Females	Lifespan	Teleogryllus commodus
0.02	0.04	50.10	ID12	Archer et al., (2015)	Females	Lifespan	Teleogryllus commodus
0.02	0.04	50.10	ID12	Archer et al., (2015)	Females	Lifespan	Teleogryllus commodus
0.02	0.04	50.11	ID12	Archer et al., (2015)	Females	Lifespan	Teleogryllus commodus
0.02	0.04	50.11	ID12	Archer et al., (2015)	Females	Lifespan	Teleogryllus commodus
0.02	0.04	50.12	ID12	Archer et al., (2015)	Females	Lifespan	Teleogryllus commodus
0.02	0.04	50.13	ID12	Archer et al., (2015)	Females	Lifespan	Teleogryllus commodus
0.02	0.04	50.14	ID12	Archer et al., (2015)	Females	Lifespan	Teleogryllus commodus
0.02	0.04	50.16	ID12	Archer et al., (2015)	Females	Lifespan	Teleogryllus commodus
0.02	0.04	50.17	ID12	Archer et al., (2015)	Females	Lifespan	Teleogryllus commodus
0.02	0.04	50.18	ID12	Archer et al., (2015)	Females	Lifespan	Teleogryllus commodus
0.02	0.04	50.20	ID12	Archer et al., (2015)	Females	Lifespan	Teleogryllus commodus
0.01	0.04	51.15	ID12	Archer et al., (2015)	Females	Lifespan	Teleogryllus commodus
0.01	0.04	51.07	ID12	Archer et al., (2015)	Females	Lifespan	Teleogryllus commodus
0.01	0.04	51.00	ID12	Archer et al., (2015)	Females	Lifespan	Teleogryllus commodus
0.01	0.04	50.93	ID12	Archer et al., (2015)	Females	Lifespan	Teleogryllus commodus
0.01	0.04	50.86	ID12	Archer et al., (2015)	Females	Lifespan	Teleogryllus commodus
0.01	0.04	50.79	ID12	Archer et al., (2015)	Females	Lifespan	Teleogryllus commodus
0.01	0.04	50.72	ID12	Archer et al., (2015)	Females	Lifespan	Teleogryllus commodus
0.01	0.04	50.66	ID12	Archer et al., (2015)	Females	Lifespan	Teleogryllus commodus
0.01	0.04	50.60	ID12	Archer et al., (2015)	Females	Lifespan	Teleogryllus commodus
0.01	0.04	50.55	ID12	Archer et al., (2015)	Females	Lifespan	Teleogryllus commodus
0.02	0.04	50.49	ID12	Archer et al., (2015)	Females	Lifespan	Teleogryllus commodus
0.02	0.04	50.44	ID12	Archer et al., (2015)	Females	Lifespan	Teleogryllus commodus
0.02	0.04	50.40	ID12	Archer et al., (2015)	Females	Lifespan	Teleogryllus commodus
0.02	0.04	50.35	ID12	Archer et al., (2015)	Females	Lifespan	Teleogryllus commodus
0.02	0.04	50.31	ID12	Archer et al., (2015)	Females	Lifespan	Teleogryllus commodus
0.02	0.04	50.28	ID12	Archer et al., (2015)	Females	Lifespan	Teleogryllus commodus
0.02	0.04	50.24	ID12	Archer et al., (2015)	Females	Lifespan	Teleogryllus commodus
0.02	0.04	50.21	ID12	Archer et al., (2015)	Females	Lifespan	Teleogryllus commodus
0.02	0.04	50.19	ID12	Archer et al., (2015)	Females	Lifespan	Teleogryllus commodus
0.02	0.04	50.16	ID12	Archer et al., (2015)	Females	Lifespan	Teleogryllus commodus
0.02	0.04	50.14	ID12	Archer et al., (2015)	Females	Lifespan	Teleogryllus commodus
0.02	0.04	50.13	ID12	Archer et al., (2015)	Females	Lifespan	Teleogryllus commodus
0.02	0.04	50.11	ID12	Archer et al., (2015)	Females	Lifespan	Teleogryllus commodus
0.02	0.04	50.10	ID12	Archer et al., (2015)	Females	Lifespan	Teleogryllus commodus
0.02	0.04	50.09	ID12	Archer et al., (2015)	Females	Lifespan	Teleogryllus commodus
0.02	0.04	50.08	ID12	Archer et al., (2015)	Females	Lifespan	Teleogryllus commodus
0.02	0.04	50.08	ID12	Archer et al., (2015)	Females	Lifespan	Teleogryllus commodus
0.02	0.04	50.08	ID12	Archer et al., (2015)	Females	Lifespan	Teleogryllus commodus
0.02	0.04	50.08	ID12	Archer et al., (2015)	Females	Lifespan	Teleogryllus commodus
0.02	0.04	50.08	ID12	Archer et al., (2015)	Females	Lifespan	Teleogryllus commodus
0.02	0.04	50.08	ID12	Archer et al., (2015)	Females	Lifespan	Teleogryllus commodus
0.02	0.04	50.09	ID12	Archer et al., (2015)	Females	Lifespan	Teleogryllus commodus
0.02	0.04	50.09	ID12	Archer et al., (2015)	Females	Lifespan	Teleogryllus commodus
0.02	0.04	50.10	ID12	Archer et al., (2015)	Females	Lifespan	Teleogryllus commodus
0.02	0.04	50.11	ID12	Archer et al., (2015)	Females	Lifespan	Teleogryllus commodus
0.02	0.04	50.13	ID12	Archer et al., (2015)	Females	Lifespan	Teleogryllus commodus
0.02	0.04	50.14	ID12	Archer et al., (2015)	Females	Lifespan	Teleogryllus commodus
0.02	0.04	50.15	ID12	Archer et al., (2015)	Females	Lifespan	Teleogryllus commodus
0.02	0.04	50.17	ID12	Archer et al., (2015)	Females	Lifespan	Teleogryllus commodus
0.02	0.04	50.18	ID12	Archer et al., (2015)	Females	Lifespan	Teleogryllus commodus
0.02	0.04	50.20	ID12	Archer et al., (2015)	Females	Lifespan	Teleogryllus commodus
0.02	0.04	50.21	ID12	Archer et al., (2015)	Females	Lifespan	Teleogryllus commodus
0.01	0.04	51.22	ID12	Archer et al., (2015)	Females	Lifespan	Teleogryllus commodus
0.01	0.04	51.15	ID12	Archer et al., (2015)	Females	Lifespan	Teleogryllus commodus
0.01	0.04	51.07	ID12	Archer et al., (2015)	Females	Lifespan	Teleogryllus commodus
0.01	0.04	50.99	ID12	Archer et al., (2015)	Females	Lifespan	Teleogryllus commodus
0.01	0.04	50.92	ID12	Archer et al., (2015)	Females	Lifespan	Teleogryllus commodus
0.01	0.04	50.85	ID12	Archer et al., (2015)	Females	Lifespan	Teleogryllus commodus
0.01	0.04	50.78	ID12	Archer et al., (2015)	Females	Lifespan	Teleogryllus commodus
0.01	0.04	50.72	ID12	Archer et al., (2015)	Females	Lifespan	Teleogryllus commodus
0.01	0.04	50.66	ID12	Archer et al., (2015)	Females	Lifespan	Teleogryllus commodus
0.01	0.04	50.60	ID12	Archer et al., (2015)	Females	Lifespan	Teleogryllus commodus
0.01	0.04	50.54	ID12	Archer et al., (2015)	Females	Lifespan	Teleogryllus commodus
0.02	0.04	50.49	ID12	Archer et al., (2015)	Females	Lifespan	Teleogryllus commodus
0.02	0.04	50.44	ID12	Archer et al., (2015)	Females	Lifespan	Teleogryllus commodus
0.02	0.04	50.39	ID12	Archer et al., (2015)	Females	Lifespan	Teleogryllus commodus
0.02	0.04	50.35	ID12	Archer et al., (2015)	Females	Lifespan	Teleogryllus commodus
0.02	0.04	50.31	ID12	Archer et al., (2015)	Females	Lifespan	Teleogryllus commodus
0.02	0.04	50.27	ID12	Archer et al., (2015)	Females	Lifespan	Teleogryllus commodus
0.02	0.04	50.24	ID12	Archer et al., (2015)	Females	Lifespan	Teleogryllus commodus
0.02	0.04	50.20	ID12	Archer et al., (2015)	Females	Lifespan	Teleogryllus commodus
0.02	0.04	50.18	ID12	Archer et al., (2015)	Females	Lifespan	Teleogryllus commodus
0.02	0.04	50.15	ID12	Archer et al., (2015)	Females	Lifespan	Teleogryllus commodus
0.02	0.04	50.13	ID12	Archer et al., (2015)	Females	Lifespan	Teleogryllus commodus
0.02	0.04	50.11	ID12	Archer et al., (2015)	Females	Lifespan	Teleogryllus commodus
0.02	0.04	50.10	ID12	Archer et al., (2015)	Females	Lifespan	Teleogryllus commodus
0.02	0.04	50.09	ID12	Archer et al., (2015)	Females	Lifespan	Teleogryllus commodus
0.02	0.04	50.08	ID12	Archer et al., (2015)	Females	Lifespan	Teleogryllus commodus
0.02	0.04	50.07	ID12	Archer et al., (2015)	Females	Lifespan	Teleogryllus commodus
0.02	0.04	50.06	ID12	Archer et al., (2015)	Females	Lifespan	Teleogryllus commodus
0.02	0.04	50.06	ID12	Archer et al., (2015)	Females	Lifespan	Teleogryllus commodus
0.02	0.04	50.06	ID12	Archer et al., (2015)	Females	Lifespan	Teleogryllus commodus
0.02	0.04	50.06	ID12	Archer et al., (2015)	Females	Lifespan	Teleogryllus commodus
0.02	0.04	50.07	ID12	Archer et al., (2015)	Females	Lifespan	Teleogryllus commodus
0.02	0.04	50.07	ID12	Archer et al., (2015)	Females	Lifespan	Teleogryllus commodus
0.02	0.04	50.08	ID12	Archer et al., (2015)	Females	Lifespan	Teleogryllus commodus
0.02	0.04	50.09	ID12	Archer et al., (2015)	Females	Lifespan	Teleogryllus commodus
0.02	0.04	50.10	ID12	Archer et al., (2015)	Females	Lifespan	Teleogryllus commodus
0.02	0.04	50.11	ID12	Archer et al., (2015)	Females	Lifespan	Teleogryllus commodus
0.02	0.04	50.12	ID12	Archer et al., (2015)	Females	Lifespan	Teleogryllus commodus
0.02	0.04	50.14	ID12	Archer et al., (2015)	Females	Lifespan	Teleogryllus commodus
0.02	0.04	50.15	ID12	Archer et al., (2015)	Females	Lifespan	Teleogryllus commodus
0.02	0.04	50.16	ID12	Archer et al., (2015)	Females	Lifespan	Teleogryllus commodus
0.02	0.04	50.18	ID12	Archer et al., (2015)	Females	Lifespan	Teleogryllus commodus
0.02	0.04	50.20	ID12	Archer et al., (2015)	Females	Lifespan	Teleogryllus commodus
0.02	0.04	50.21	ID12	Archer et al., (2015)	Females	Lifespan	Teleogryllus commodus
0.02	0.04	50.23	ID12	Archer et al., (2015)	Females	Lifespan	Teleogryllus commodus
0.01	0.04	51.22	ID12	Archer et al., (2015)	Females	Lifespan	Teleogryllus commodus
0.01	0.04	51.15	ID12	Archer et al., (2015)	Females	Lifespan	Teleogryllus commodus
0.01	0.04	51.07	ID12	Archer et al., (2015)	Females	Lifespan	Teleogryllus commodus
0.01	0.04	50.99	ID12	Archer et al., (2015)	Females	Lifespan	Teleogryllus commodus
0.01	0.04	50.92	ID12	Archer et al., (2015)	Females	Lifespan	Teleogryllus commodus
0.01	0.04	50.85	ID12	Archer et al., (2015)	Females	Lifespan	Teleogryllus commodus
0.01	0.04	50.78	ID12	Archer et al., (2015)	Females	Lifespan	Teleogryllus commodus
0.01	0.04	50.72	ID12	Archer et al., (2015)	Females	Lifespan	Teleogryllus commodus
0.01	0.04	50.66	ID12	Archer et al., (2015)	Females	Lifespan	Teleogryllus commodus
0.01	0.04	50.60	ID12	Archer et al., (2015)	Females	Lifespan	Teleogryllus commodus
0.01	0.04	50.54	ID12	Archer et al., (2015)	Females	Lifespan	Teleogryllus commodus
0.02	0.04	50.48	ID12	Archer et al., (2015)	Females	Lifespan	Teleogryllus commodus
0.02	0.04	50.43	ID12	Archer et al., (2015)	Females	Lifespan	Teleogryllus commodus
0.02	0.04	50.39	ID12	Archer et al., (2015)	Females	Lifespan	Teleogryllus commodus
0.02	0.04	50.34	ID12	Archer et al., (2015)	Females	Lifespan	Teleogryllus commodus
0.02	0.04	50.30	ID12	Archer et al., (2015)	Females	Lifespan	Teleogryllus commodus
0.02	0.04	50.26	ID12	Archer et al., (2015)	Females	Lifespan	Teleogryllus commodus
0.02	0.04	50.23	ID12	Archer et al., (2015)	Females	Lifespan	Teleogryllus commodus
0.02	0.04	50.20	ID12	Archer et al., (2015)	Females	Lifespan	Teleogryllus commodus
0.02	0.04	50.17	ID12	Archer et al., (2015)	Females	Lifespan	Teleogryllus commodus
0.02	0.04	50.15	ID12	Archer et al., (2015)	Females	Lifespan	Teleogryllus commodus
0.02	0.04	50.12	ID12	Archer et al., (2015)	Females	Lifespan	Teleogryllus commodus
0.02	0.04	50.11	ID12	Archer et al., (2015)	Females	Lifespan	Teleogryllus commodus
0.02	0.04	50.09	ID12	Archer et al., (2015)	Females	Lifespan	Teleogryllus commodus
0.02	0.04	50.08	ID12	Archer et al., (2015)	Females	Lifespan	Teleogryllus commodus
0.02	0.04	50.07	ID12	Archer et al., (2015)	Females	Lifespan	Teleogryllus commodus
0.02	0.04	50.06	ID12	Archer et al., (2015)	Females	Lifespan	Teleogryllus commodus
0.02	0.04	50.05	ID12	Archer et al., (2015)	Females	Lifespan	Teleogryllus commodus
0.02	0.04	50.05	ID12	Archer et al., (2015)	Females	Lifespan	Teleogryllus commodus
0.02	0.04	50.05	ID12	Archer et al., (2015)	Females	Lifespan	Teleogryllus commodus
0.02	0.04	50.05	ID12	Archer et al., (2015)	Females	Lifespan	Teleogryllus commodus
0.02	0.04	50.06	ID12	Archer et al., (2015)	Females	Lifespan	Teleogryllus commodus
0.02	0.04	50.06	ID12	Archer et al., (2015)	Females	Lifespan	Teleogryllus commodus
0.02	0.04	50.07	ID12	Archer et al., (2015)	Females	Lifespan	Teleogryllus commodus
0.02	0.04	50.08	ID12	Archer et al., (2015)	Females	Lifespan	Teleogryllus commodus
0.02	0.04	50.08	ID12	Archer et al., (2015)	Females	Lifespan	Teleogryllus commodus
0.02	0.04	50.10	ID12	Archer et al., (2015)	Females	Lifespan	Teleogryllus commodus
0.02	0.04	50.11	ID12	Archer et al., (2015)	Females	Lifespan	Teleogryllus commodus
0.02	0.04	50.12	ID12	Archer et al., (2015)	Females	Lifespan	Teleogryllus commodus
0.02	0.04	50.14	ID12	Archer et al., (2015)	Females	Lifespan	Teleogryllus commodus
0.02	0.04	50.15	ID12	Archer et al., (2015)	Females	Lifespan	Teleogryllus commodus
0.02	0.04	50.17	ID12	Archer et al., (2015)	Females	Lifespan	Teleogryllus commodus
0.02	0.04	50.18	ID12	Archer et al., (2015)	Females	Lifespan	Teleogryllus commodus
0.02	0.04	50.20	ID12	Archer et al., (2015)	Females	Lifespan	Teleogryllus commodus
0.02	0.04	50.22	ID12	Archer et al., (2015)	Females	Lifespan	Teleogryllus commodus
0.02	0.04	50.23	ID12	Archer et al., (2015)	Females	Lifespan	Teleogryllus commodus
0.02	0.04	50.25	ID12	Archer et al., (2015)	Females	Lifespan	Teleogryllus commodus
0.01	0.04	51.23	ID12	Archer et al., (2015)	Females	Lifespan	Teleogryllus commodus
0.01	0.04	51.15	ID12	Archer et al., (2015)	Females	Lifespan	Teleogryllus commodus
0.01	0.04	51.07	ID12	Archer et al., (2015)	Females	Lifespan	Teleogryllus commodus
0.01	0.04	51.00	ID12	Archer et al., (2015)	Females	Lifespan	Teleogryllus commodus
0.01	0.04	50.92	ID12	Archer et al., (2015)	Females	Lifespan	Teleogryllus commodus
0.01	0.04	50.85	ID12	Archer et al., (2015)	Females	Lifespan	Teleogryllus commodus
0.01	0.04	50.79	ID12	Archer et al., (2015)	Females	Lifespan	Teleogryllus commodus
0.01	0.04	50.72	ID12	Archer et al., (2015)	Females	Lifespan	Teleogryllus commodus
0.01	0.04	50.66	ID12	Archer et al., (2015)	Females	Lifespan	Teleogryllus commodus
0.01	0.04	50.60	ID12	Archer et al., (2015)	Females	Lifespan	Teleogryllus commodus
0.01	0.04	50.54	ID12	Archer et al., (2015)	Females	Lifespan	Teleogryllus commodus
0.02	0.04	50.49	ID12	Archer et al., (2015)	Females	Lifespan	Teleogryllus commodus
0.02	0.04	50.43	ID12	Archer et al., (2015)	Females	Lifespan	Teleogryllus commodus
0.02	0.04	50.39	ID12	Archer et al., (2015)	Females	Lifespan	Teleogryllus commodus
0.02	0.04	50.34	ID12	Archer et al., (2015)	Females	Lifespan	Teleogryllus commodus
0.02	0.04	50.30	ID12	Archer et al., (2015)	Females	Lifespan	Teleogryllus commodus
0.02	0.04	50.26	ID12	Archer et al., (2015)	Females	Lifespan	Teleogryllus commodus
0.02	0.04	50.23	ID12	Archer et al., (2015)	Females	Lifespan	Teleogryllus commodus
0.02	0.04	50.19	ID12	Archer et al., (2015)	Females	Lifespan	Teleogryllus commodus
0.02	0.04	50.17	ID12	Archer et al., (2015)	Females	Lifespan	Teleogryllus commodus
0.02	0.04	50.14	ID12	Archer et al., (2015)	Females	Lifespan	Teleogryllus commodus
0.02	0.04	50.12	ID12	Archer et al., (2015)	Females	Lifespan	Teleogryllus commodus
0.02	0.04	50.10	ID12	Archer et al., (2015)	Females	Lifespan	Teleogryllus commodus
0.02	0.04	50.08	ID12	Archer et al., (2015)	Females	Lifespan	Teleogryllus commodus
0.02	0.04	50.07	ID12	Archer et al., (2015)	Females	Lifespan	Teleogryllus commodus
0.02	0.04	50.06	ID12	Archer et al., (2015)	Females	Lifespan	Teleogryllus commodus
0.02	0.04	50.05	ID12	Archer et al., (2015)	Females	Lifespan	Teleogryllus commodus
0.02	0.04	50.05	ID12	Archer et al., (2015)	Females	Lifespan	Teleogryllus commodus
0.02	0.04	50.04	ID12	Archer et al., (2015)	Females	Lifespan	Teleogryllus commodus
0.02	0.04	50.04	ID12	Archer et al., (2015)	Females	Lifespan	Teleogryllus commodus
0.02	0.04	50.04	ID12	Archer et al., (2015)	Females	Lifespan	Teleogryllus commodus
0.02	0.04	50.05	ID12	Archer et al., (2015)	Females	Lifespan	Teleogryllus commodus
0.02	0.04	50.05	ID12	Archer et al., (2015)	Females	Lifespan	Teleogryllus commodus
0.02	0.04	50.06	ID12	Archer et al., (2015)	Females	Lifespan	Teleogryllus commodus
0.02	0.04	50.06	ID12	Archer et al., (2015)	Females	Lifespan	Teleogryllus commodus
0.02	0.04	50.07	ID12	Archer et al., (2015)	Females	Lifespan	Teleogryllus commodus
0.02	0.04	50.08	ID12	Archer et al., (2015)	Females	Lifespan	Teleogryllus commodus
0.02	0.04	50.10	ID12	Archer et al., (2015)	Females	Lifespan	Teleogryllus commodus
0.02	0.04	50.11	ID12	Archer et al., (2015)	Females	Lifespan	Teleogryllus commodus
0.02	0.04	50.12	ID12	Archer et al., (2015)	Females	Lifespan	Teleogryllus commodus
0.02	0.04	50.14	ID12	Archer et al., (2015)	Females	Lifespan	Teleogryllus commodus
0.02	0.04	50.16	ID12	Archer et al., (2015)	Females	Lifespan	Teleogryllus commodus
0.02	0.04	50.17	ID12	Archer et al., (2015)	Females	Lifespan	Teleogryllus commodus
0.02	0.04	50.19	ID12	Archer et al., (2015)	Females	Lifespan	Teleogryllus commodus
0.02	0.04	50.21	ID12	Archer et al., (2015)	Females	Lifespan	Teleogryllus commodus
0.02	0.04	50.22	ID12	Archer et al., (2015)	Females	Lifespan	Teleogryllus commodus
0.02	0.04	50.24	ID12	Archer et al., (2015)	Females	Lifespan	Teleogryllus commodus
0.02	0.04	50.26	ID12	Archer et al., (2015)	Females	Lifespan	Teleogryllus commodus
0.02	0.04	50.27	ID12	Archer et al., (2015)	Females	Lifespan	Teleogryllus commodus
0.01	0.03	51.31	ID12	Archer et al., (2015)	Females	Lifespan	Teleogryllus commodus
0.01	0.03	51.23	ID12	Archer et al., (2015)	Females	Lifespan	Teleogryllus commodus
0.01	0.03	51.15	ID12	Archer et al., (2015)	Females	Lifespan	Teleogryllus commodus
0.01	0.03	51.08	ID12	Archer et al., (2015)	Females	Lifespan	Teleogryllus commodus
0.01	0.03	51.00	ID12	Archer et al., (2015)	Females	Lifespan	Teleogryllus commodus
0.01	0.03	50.93	ID12	Archer et al., (2015)	Females	Lifespan	Teleogryllus commodus
0.01	0.03	50.86	ID12	Archer et al., (2015)	Females	Lifespan	Teleogryllus commodus
0.01	0.03	50.79	ID12	Archer et al., (2015)	Females	Lifespan	Teleogryllus commodus
0.01	0.03	50.72	ID12	Archer et al., (2015)	Females	Lifespan	Teleogryllus commodus
0.01	0.03	50.66	ID12	Archer et al., (2015)	Females	Lifespan	Teleogryllus commodus
0.01	0.03	50.60	ID12	Archer et al., (2015)	Females	Lifespan	Teleogryllus commodus
0.01	0.03	50.54	ID12	Archer et al., (2015)	Females	Lifespan	Teleogryllus commodus
0.02	0.03	50.49	ID12	Archer et al., (2015)	Females	Lifespan	Teleogryllus commodus
0.02	0.03	50.44	ID12	Archer et al., (2015)	Females	Lifespan	Teleogryllus commodus
0.02	0.03	50.39	ID12	Archer et al., (2015)	Females	Lifespan	Teleogryllus commodus
0.02	0.03	50.34	ID12	Archer et al., (2015)	Females	Lifespan	Teleogryllus commodus
0.02	0.03	50.30	ID12	Archer et al., (2015)	Females	Lifespan	Teleogryllus commodus
0.02	0.03	50.26	ID12	Archer et al., (2015)	Females	Lifespan	Teleogryllus commodus
0.02	0.03	50.23	ID12	Archer et al., (2015)	Females	Lifespan	Teleogryllus commodus
0.02	0.03	50.19	ID12	Archer et al., (2015)	Females	Lifespan	Teleogryllus commodus
0.02	0.03	50.16	ID12	Archer et al., (2015)	Females	Lifespan	Teleogryllus commodus
0.02	0.03	50.14	ID12	Archer et al., (2015)	Females	Lifespan	Teleogryllus commodus
0.02	0.03	50.12	ID12	Archer et al., (2015)	Females	Lifespan	Teleogryllus commodus
0.02	0.03	50.10	ID12	Archer et al., (2015)	Females	Lifespan	Teleogryllus commodus
0.02	0.03	50.08	ID12	Archer et al., (2015)	Females	Lifespan	Teleogryllus commodus
0.02	0.03	50.07	ID12	Archer et al., (2015)	Females	Lifespan	Teleogryllus commodus
0.02	0.03	50.06	ID12	Archer et al., (2015)	Females	Lifespan	Teleogryllus commodus
0.02	0.03	50.05	ID12	Archer et al., (2015)	Females	Lifespan	Teleogryllus commodus
0.02	0.03	50.04	ID12	Archer et al., (2015)	Females	Lifespan	Teleogryllus commodus
0.02	0.03	50.04	ID12	Archer et al., (2015)	Females	Lifespan	Teleogryllus commodus
0.02	0.03	50.04	ID12	Archer et al., (2015)	Females	Lifespan	Teleogryllus commodus
0.02	0.03	50.04	ID12	Archer et al., (2015)	Females	Lifespan	Teleogryllus commodus
0.02	0.03	50.04	ID12	Archer et al., (2015)	Females	Lifespan	Teleogryllus commodus
0.02	0.03	50.04	ID12	Archer et al., (2015)	Females	Lifespan	Teleogryllus commodus
0.02	0.03	50.05	ID12	Archer et al., (2015)	Females	Lifespan	Teleogryllus commodus
0.02	0.03	50.06	ID12	Archer et al., (2015)	Females	Lifespan	Teleogryllus commodus
0.02	0.03	50.07	ID12	Archer et al., (2015)	Females	Lifespan	Teleogryllus commodus
0.02	0.03	50.08	ID12	Archer et al., (2015)	Females	Lifespan	Teleogryllus commodus
0.02	0.03	50.09	ID12	Archer et al., (2015)	Females	Lifespan	Teleogryllus commodus
0.02	0.03	50.10	ID12	Archer et al., (2015)	Females	Lifespan	Teleogryllus commodus
0.02	0.03	50.12	ID12	Archer et al., (2015)	Females	Lifespan	Teleogryllus commodus
0.02	0.03	50.13	ID12	Archer et al., (2015)	Females	Lifespan	Teleogryllus commodus
0.02	0.03	50.15	ID12	Archer et al., (2015)	Females	Lifespan	Teleogryllus commodus
0.02	0.03	50.16	ID12	Archer et al., (2015)	Females	Lifespan	Teleogryllus commodus
0.02	0.03	50.18	ID12	Archer et al., (2015)	Females	Lifespan	Teleogryllus commodus
0.02	0.03	50.20	ID12	Archer et al., (2015)	Females	Lifespan	Teleogryllus commodus
0.02	0.03	50.21	ID12	Archer et al., (2015)	Females	Lifespan	Teleogryllus commodus
0.02	0.03	50.23	ID12	Archer et al., (2015)	Females	Lifespan	Teleogryllus commodus
0.02	0.03	50.25	ID12	Archer et al., (2015)	Females	Lifespan	Teleogryllus commodus
0.02	0.03	50.26	ID12	Archer et al., (2015)	Females	Lifespan	Teleogryllus commodus
0.03	0.03	50.28	ID12	Archer et al., (2015)	Females	Lifespan	Teleogryllus commodus
0.03	0.03	50.30	ID12	Archer et al., (2015)	Females	Lifespan	Teleogryllus commodus
0.01	0.03	51.32	ID12	Archer et al., (2015)	Females	Lifespan	Teleogryllus commodus
0.01	0.03	51.24	ID12	Archer et al., (2015)	Females	Lifespan	Teleogryllus commodus
0.01	0.03	51.16	ID12	Archer et al., (2015)	Females	Lifespan	Teleogryllus commodus
0.01	0.03	51.09	ID12	Archer et al., (2015)	Females	Lifespan	Teleogryllus commodus
0.01	0.03	51.01	ID12	Archer et al., (2015)	Females	Lifespan	Teleogryllus commodus
0.01	0.03	50.94	ID12	Archer et al., (2015)	Females	Lifespan	Teleogryllus commodus
0.01	0.03	50.87	ID12	Archer et al., (2015)	Females	Lifespan	Teleogryllus commodus
0.01	0.03	50.80	ID12	Archer et al., (2015)	Females	Lifespan	Teleogryllus commodus
0.01	0.03	50.73	ID12	Archer et al., (2015)	Females	Lifespan	Teleogryllus commodus
0.01	0.03	50.67	ID12	Archer et al., (2015)	Females	Lifespan	Teleogryllus commodus
0.01	0.03	50.61	ID12	Archer et al., (2015)	Females	Lifespan	Teleogryllus commodus
0.01	0.03	50.55	ID12	Archer et al., (2015)	Females	Lifespan	Teleogryllus commodus
0.02	0.03	50.49	ID12	Archer et al., (2015)	Females	Lifespan	Teleogryllus commodus
0.02	0.03	50.44	ID12	Archer et al., (2015)	Females	Lifespan	Teleogryllus commodus
0.02	0.03	50.39	ID12	Archer et al., (2015)	Females	Lifespan	Teleogryllus commodus
0.02	0.03	50.35	ID12	Archer et al., (2015)	Females	Lifespan	Teleogryllus commodus
0.02	0.03	50.30	ID12	Archer et al., (2015)	Females	Lifespan	Teleogryllus commodus
0.02	0.03	50.26	ID12	Archer et al., (2015)	Females	Lifespan	Teleogryllus commodus
0.02	0.03	50.23	ID12	Archer et al., (2015)	Females	Lifespan	Teleogryllus commodus
0.02	0.03	50.20	ID12	Archer et al., (2015)	Females	Lifespan	Teleogryllus commodus
0.02	0.03	50.17	ID12	Archer et al., (2015)	Females	Lifespan	Teleogryllus commodus
0.02	0.03	50.14	ID12	Archer et al., (2015)	Females	Lifespan	Teleogryllus commodus
0.02	0.03	50.12	ID12	Archer et al., (2015)	Females	Lifespan	Teleogryllus commodus
0.02	0.03	50.10	ID12	Archer et al., (2015)	Females	Lifespan	Teleogryllus commodus
0.02	0.03	50.08	ID12	Archer et al., (2015)	Females	Lifespan	Teleogryllus commodus
0.02	0.03	50.07	ID12	Archer et al., (2015)	Females	Lifespan	Teleogryllus commodus
0.02	0.03	50.05	ID12	Archer et al., (2015)	Females	Lifespan	Teleogryllus commodus
0.02	0.03	50.04	ID12	Archer et al., (2015)	Females	Lifespan	Teleogryllus commodus
0.02	0.03	50.04	ID12	Archer et al., (2015)	Females	Lifespan	Teleogryllus commodus
0.02	0.03	50.03	ID12	Archer et al., (2015)	Females	Lifespan	Teleogryllus commodus
0.02	0.03	50.03	ID12	Archer et al., (2015)	Females	Lifespan	Teleogryllus commodus
0.02	0.03	50.03	ID12	Archer et al., (2015)	Females	Lifespan	Teleogryllus commodus
0.02	0.03	50.03	ID12	Archer et al., (2015)	Females	Lifespan	Teleogryllus commodus
0.02	0.03	50.04	ID12	Archer et al., (2015)	Females	Lifespan	Teleogryllus commodus
0.02	0.03	50.04	ID12	Archer et al., (2015)	Females	Lifespan	Teleogryllus commodus
0.02	0.03	50.05	ID12	Archer et al., (2015)	Females	Lifespan	Teleogryllus commodus
0.02	0.03	50.06	ID12	Archer et al., (2015)	Females	Lifespan	Teleogryllus commodus
0.02	0.03	50.07	ID12	Archer et al., (2015)	Females	Lifespan	Teleogryllus commodus
0.02	0.03	50.08	ID12	Archer et al., (2015)	Females	Lifespan	Teleogryllus commodus
0.02	0.03	50.09	ID12	Archer et al., (2015)	Females	Lifespan	Teleogryllus commodus
0.02	0.03	50.11	ID12	Archer et al., (2015)	Females	Lifespan	Teleogryllus commodus
0.02	0.03	50.12	ID12	Archer et al., (2015)	Females	Lifespan	Teleogryllus commodus
0.02	0.03	50.14	ID12	Archer et al., (2015)	Females	Lifespan	Teleogryllus commodus
0.02	0.03	50.15	ID12	Archer et al., (2015)	Females	Lifespan	Teleogryllus commodus
0.02	0.03	50.17	ID12	Archer et al., (2015)	Females	Lifespan	Teleogryllus commodus
0.02	0.03	50.19	ID12	Archer et al., (2015)	Females	Lifespan	Teleogryllus commodus
0.02	0.03	50.21	ID12	Archer et al., (2015)	Females	Lifespan	Teleogryllus commodus
0.02	0.03	50.22	ID12	Archer et al., (2015)	Females	Lifespan	Teleogryllus commodus
0.02	0.03	50.24	ID12	Archer et al., (2015)	Females	Lifespan	Teleogryllus commodus
0.02	0.03	50.26	ID12	Archer et al., (2015)	Females	Lifespan	Teleogryllus commodus
0.03	0.03	50.27	ID12	Archer et al., (2015)	Females	Lifespan	Teleogryllus commodus
0.03	0.03	50.29	ID12	Archer et al., (2015)	Females	Lifespan	Teleogryllus commodus
0.03	0.03	50.30	ID12	Archer et al., (2015)	Females	Lifespan	Teleogryllus commodus
0.03	0.03	50.31	ID12	Archer et al., (2015)	Females	Lifespan	Teleogryllus commodus
0.01	0.03	51.33	ID12	Archer et al., (2015)	Females	Lifespan	Teleogryllus commodus
0.01	0.03	51.25	ID12	Archer et al., (2015)	Females	Lifespan	Teleogryllus commodus
0.01	0.03	51.17	ID12	Archer et al., (2015)	Females	Lifespan	Teleogryllus commodus
0.01	0.03	51.10	ID12	Archer et al., (2015)	Females	Lifespan	Teleogryllus commodus
0.01	0.03	51.02	ID12	Archer et al., (2015)	Females	Lifespan	Teleogryllus commodus
0.01	0.03	50.95	ID12	Archer et al., (2015)	Females	Lifespan	Teleogryllus commodus
0.01	0.03	50.88	ID12	Archer et al., (2015)	Females	Lifespan	Teleogryllus commodus
0.01	0.03	50.81	ID12	Archer et al., (2015)	Females	Lifespan	Teleogryllus commodus
0.01	0.03	50.74	ID12	Archer et al., (2015)	Females	Lifespan	Teleogryllus commodus
0.01	0.03	50.68	ID12	Archer et al., (2015)	Females	Lifespan	Teleogryllus commodus
0.01	0.03	50.62	ID12	Archer et al., (2015)	Females	Lifespan	Teleogryllus commodus
0.01	0.03	50.56	ID12	Archer et al., (2015)	Females	Lifespan	Teleogryllus commodus
0.02	0.03	50.50	ID12	Archer et al., (2015)	Females	Lifespan	Teleogryllus commodus
0.02	0.03	50.45	ID12	Archer et al., (2015)	Females	Lifespan	Teleogryllus commodus
0.02	0.03	50.40	ID12	Archer et al., (2015)	Females	Lifespan	Teleogryllus commodus
0.02	0.03	50.35	ID12	Archer et al., (2015)	Females	Lifespan	Teleogryllus commodus
0.02	0.03	50.31	ID12	Archer et al., (2015)	Females	Lifespan	Teleogryllus commodus
0.02	0.03	50.27	ID12	Archer et al., (2015)	Females	Lifespan	Teleogryllus commodus
0.02	0.03	50.23	ID12	Archer et al., (2015)	Females	Lifespan	Teleogryllus commodus
0.02	0.03	50.20	ID12	Archer et al., (2015)	Females	Lifespan	Teleogryllus commodus
0.02	0.03	50.17	ID12	Archer et al., (2015)	Females	Lifespan	Teleogryllus commodus
0.02	0.03	50.14	ID12	Archer et al., (2015)	Females	Lifespan	Teleogryllus commodus
0.02	0.03	50.12	ID12	Archer et al., (2015)	Females	Lifespan	Teleogryllus commodus
0.02	0.03	50.10	ID12	Archer et al., (2015)	Females	Lifespan	Teleogryllus commodus
0.02	0.03	50.08	ID12	Archer et al., (2015)	Females	Lifespan	Teleogryllus commodus
0.02	0.03	50.07	ID12	Archer et al., (2015)	Females	Lifespan	Teleogryllus commodus
0.02	0.03	50.05	ID12	Archer et al., (2015)	Females	Lifespan	Teleogryllus commodus
0.02	0.03	50.05	ID12	Archer et al., (2015)	Females	Lifespan	Teleogryllus commodus
0.02	0.03	50.04	ID12	Archer et al., (2015)	Females	Lifespan	Teleogryllus commodus
0.02	0.03	50.03	ID12	Archer et al., (2015)	Females	Lifespan	Teleogryllus commodus
0.02	0.03	50.03	ID12	Archer et al., (2015)	Females	Lifespan	Teleogryllus commodus
0.02	0.03	50.03	ID12	Archer et al., (2015)	Females	Lifespan	Teleogryllus commodus
0.02	0.03	50.03	ID12	Archer et al., (2015)	Females	Lifespan	Teleogryllus commodus
0.02	0.03	50.04	ID12	Archer et al., (2015)	Females	Lifespan	Teleogryllus commodus
0.02	0.03	50.04	ID12	Archer et al., (2015)	Females	Lifespan	Teleogryllus commodus
0.02	0.03	50.05	ID12	Archer et al., (2015)	Females	Lifespan	Teleogryllus commodus
0.02	0.03	50.06	ID12	Archer et al., (2015)	Females	Lifespan	Teleogryllus commodus
0.02	0.03	50.07	ID12	Archer et al., (2015)	Females	Lifespan	Teleogryllus commodus
0.02	0.03	50.08	ID12	Archer et al., (2015)	Females	Lifespan	Teleogryllus commodus
0.02	0.03	50.09	ID12	Archer et al., (2015)	Females	Lifespan	Teleogryllus commodus
0.02	0.03	50.10	ID12	Archer et al., (2015)	Females	Lifespan	Teleogryllus commodus
0.02	0.03	50.12	ID12	Archer et al., (2015)	Females	Lifespan	Teleogryllus commodus
0.02	0.03	50.13	ID12	Archer et al., (2015)	Females	Lifespan	Teleogryllus commodus
0.02	0.03	50.15	ID12	Archer et al., (2015)	Females	Lifespan	Teleogryllus commodus
0.02	0.03	50.17	ID12	Archer et al., (2015)	Females	Lifespan	Teleogryllus commodus
0.02	0.03	50.18	ID12	Archer et al., (2015)	Females	Lifespan	Teleogryllus commodus
0.02	0.03	50.20	ID12	Archer et al., (2015)	Females	Lifespan	Teleogryllus commodus
0.02	0.03	50.22	ID12	Archer et al., (2015)	Females	Lifespan	Teleogryllus commodus
0.02	0.03	50.23	ID12	Archer et al., (2015)	Females	Lifespan	Teleogryllus commodus
0.02	0.03	50.25	ID12	Archer et al., (2015)	Females	Lifespan	Teleogryllus commodus
0.03	0.03	50.27	ID12	Archer et al., (2015)	Females	Lifespan	Teleogryllus commodus
0.03	0.03	50.28	ID12	Archer et al., (2015)	Females	Lifespan	Teleogryllus commodus
0.03	0.03	50.29	ID12	Archer et al., (2015)	Females	Lifespan	Teleogryllus commodus
0.03	0.03	50.31	ID12	Archer et al., (2015)	Females	Lifespan	Teleogryllus commodus
0.03	0.03	50.32	ID12	Archer et al., (2015)	Females	Lifespan	Teleogryllus commodus
0.01	0.03	51.34	ID12	Archer et al., (2015)	Females	Lifespan	Teleogryllus commodus
0.01	0.03	51.27	ID12	Archer et al., (2015)	Females	Lifespan	Teleogryllus commodus
0.01	0.03	51.19	ID12	Archer et al., (2015)	Females	Lifespan	Teleogryllus commodus
0.01	0.03	51.11	ID12	Archer et al., (2015)	Females	Lifespan	Teleogryllus commodus
0.01	0.03	51.04	ID12	Archer et al., (2015)	Females	Lifespan	Teleogryllus commodus
0.01	0.03	50.96	ID12	Archer et al., (2015)	Females	Lifespan	Teleogryllus commodus
0.01	0.03	50.89	ID12	Archer et al., (2015)	Females	Lifespan	Teleogryllus commodus
0.01	0.03	50.82	ID12	Archer et al., (2015)	Females	Lifespan	Teleogryllus commodus
0.01	0.03	50.76	ID12	Archer et al., (2015)	Females	Lifespan	Teleogryllus commodus
0.01	0.03	50.69	ID12	Archer et al., (2015)	Females	Lifespan	Teleogryllus commodus
0.01	0.03	50.63	ID12	Archer et al., (2015)	Females	Lifespan	Teleogryllus commodus
0.01	0.03	50.57	ID12	Archer et al., (2015)	Females	Lifespan	Teleogryllus commodus
0.02	0.03	50.52	ID12	Archer et al., (2015)	Females	Lifespan	Teleogryllus commodus
0.02	0.03	50.46	ID12	Archer et al., (2015)	Females	Lifespan	Teleogryllus commodus
0.02	0.03	50.41	ID12	Archer et al., (2015)	Females	Lifespan	Teleogryllus commodus
0.02	0.03	50.36	ID12	Archer et al., (2015)	Females	Lifespan	Teleogryllus commodus
0.02	0.03	50.32	ID12	Archer et al., (2015)	Females	Lifespan	Teleogryllus commodus
0.02	0.03	50.28	ID12	Archer et al., (2015)	Females	Lifespan	Teleogryllus commodus
0.02	0.03	50.24	ID12	Archer et al., (2015)	Females	Lifespan	Teleogryllus commodus
0.02	0.03	50.21	ID12	Archer et al., (2015)	Females	Lifespan	Teleogryllus commodus
0.02	0.03	50.18	ID12	Archer et al., (2015)	Females	Lifespan	Teleogryllus commodus
0.02	0.03	50.15	ID12	Archer et al., (2015)	Females	Lifespan	Teleogryllus commodus
0.02	0.03	50.13	ID12	Archer et al., (2015)	Females	Lifespan	Teleogryllus commodus
0.02	0.03	50.10	ID12	Archer et al., (2015)	Females	Lifespan	Teleogryllus commodus
0.02	0.03	50.09	ID12	Archer et al., (2015)	Females	Lifespan	Teleogryllus commodus
0.02	0.03	50.07	ID12	Archer et al., (2015)	Females	Lifespan	Teleogryllus commodus
0.02	0.03	50.06	ID12	Archer et al., (2015)	Females	Lifespan	Teleogryllus commodus
0.02	0.03	50.05	ID12	Archer et al., (2015)	Females	Lifespan	Teleogryllus commodus
0.02	0.03	50.04	ID12	Archer et al., (2015)	Females	Lifespan	Teleogryllus commodus
0.02	0.03	50.04	ID12	Archer et al., (2015)	Females	Lifespan	Teleogryllus commodus
0.02	0.03	50.03	ID12	Archer et al., (2015)	Females	Lifespan	Teleogryllus commodus
0.02	0.03	50.03	ID12	Archer et al., (2015)	Females	Lifespan	Teleogryllus commodus
0.02	0.03	50.03	ID12	Archer et al., (2015)	Females	Lifespan	Teleogryllus commodus
0.02	0.03	50.04	ID12	Archer et al., (2015)	Females	Lifespan	Teleogryllus commodus
0.02	0.03	50.04	ID12	Archer et al., (2015)	Females	Lifespan	Teleogryllus commodus
0.02	0.03	50.05	ID12	Archer et al., (2015)	Females	Lifespan	Teleogryllus commodus
0.02	0.03	50.06	ID12	Archer et al., (2015)	Females	Lifespan	Teleogryllus commodus
0.02	0.03	50.07	ID12	Archer et al., (2015)	Females	Lifespan	Teleogryllus commodus
0.02	0.03	50.08	ID12	Archer et al., (2015)	Females	Lifespan	Teleogryllus commodus
0.02	0.03	50.09	ID12	Archer et al., (2015)	Females	Lifespan	Teleogryllus commodus
0.02	0.03	50.10	ID12	Archer et al., (2015)	Females	Lifespan	Teleogryllus commodus
0.02	0.03	50.12	ID12	Archer et al., (2015)	Females	Lifespan	Teleogryllus commodus
0.02	0.03	50.13	ID12	Archer et al., (2015)	Females	Lifespan	Teleogryllus commodus
0.02	0.03	50.15	ID12	Archer et al., (2015)	Females	Lifespan	Teleogryllus commodus
0.02	0.03	50.16	ID12	Archer et al., (2015)	Females	Lifespan	Teleogryllus commodus
0.02	0.03	50.18	ID12	Archer et al., (2015)	Females	Lifespan	Teleogryllus commodus
0.02	0.03	50.20	ID12	Archer et al., (2015)	Females	Lifespan	Teleogryllus commodus
0.02	0.03	50.21	ID12	Archer et al., (2015)	Females	Lifespan	Teleogryllus commodus
0.02	0.03	50.23	ID12	Archer et al., (2015)	Females	Lifespan	Teleogryllus commodus
0.02	0.03	50.25	ID12	Archer et al., (2015)	Females	Lifespan	Teleogryllus commodus
0.03	0.03	50.26	ID12	Archer et al., (2015)	Females	Lifespan	Teleogryllus commodus
0.03	0.03	50.28	ID12	Archer et al., (2015)	Females	Lifespan	Teleogryllus commodus
0.03	0.03	50.29	ID12	Archer et al., (2015)	Females	Lifespan	Teleogryllus commodus
0.03	0.03	50.30	ID12	Archer et al., (2015)	Females	Lifespan	Teleogryllus commodus
0.03	0.03	50.31	ID12	Archer et al., (2015)	Females	Lifespan	Teleogryllus commodus
0.03	0.03	50.32	ID12	Archer et al., (2015)	Females	Lifespan	Teleogryllus commodus
0.03	0.03	50.33	ID12	Archer et al., (2015)	Females	Lifespan	Teleogryllus commodus
0.01	0.03	51.44	ID12	Archer et al., (2015)	Females	Lifespan	Teleogryllus commodus
0.01	0.03	51.36	ID12	Archer et al., (2015)	Females	Lifespan	Teleogryllus commodus
0.01	0.03	51.28	ID12	Archer et al., (2015)	Females	Lifespan	Teleogryllus commodus
0.01	0.03	51.20	ID12	Archer et al., (2015)	Females	Lifespan	Teleogryllus commodus
0.01	0.03	51.13	ID12	Archer et al., (2015)	Females	Lifespan	Teleogryllus commodus
0.01	0.03	51.05	ID12	Archer et al., (2015)	Females	Lifespan	Teleogryllus commodus
0.01	0.03	50.98	ID12	Archer et al., (2015)	Females	Lifespan	Teleogryllus commodus
0.01	0.03	50.91	ID12	Archer et al., (2015)	Females	Lifespan	Teleogryllus commodus
0.01	0.03	50.84	ID12	Archer et al., (2015)	Females	Lifespan	Teleogryllus commodus
0.01	0.03	50.77	ID12	Archer et al., (2015)	Females	Lifespan	Teleogryllus commodus
0.01	0.03	50.71	ID12	Archer et al., (2015)	Females	Lifespan	Teleogryllus commodus
0.01	0.03	50.65	ID12	Archer et al., (2015)	Females	Lifespan	Teleogryllus commodus
0.01	0.03	50.59	ID12	Archer et al., (2015)	Females	Lifespan	Teleogryllus commodus
0.02	0.03	50.53	ID12	Archer et al., (2015)	Females	Lifespan	Teleogryllus commodus
0.02	0.03	50.48	ID12	Archer et al., (2015)	Females	Lifespan	Teleogryllus commodus
0.02	0.03	50.43	ID12	Archer et al., (2015)	Females	Lifespan	Teleogryllus commodus
0.02	0.03	50.38	ID12	Archer et al., (2015)	Females	Lifespan	Teleogryllus commodus
0.02	0.03	50.33	ID12	Archer et al., (2015)	Females	Lifespan	Teleogryllus commodus
0.02	0.03	50.29	ID12	Archer et al., (2015)	Females	Lifespan	Teleogryllus commodus
0.02	0.03	50.25	ID12	Archer et al., (2015)	Females	Lifespan	Teleogryllus commodus
0.02	0.03	50.22	ID12	Archer et al., (2015)	Females	Lifespan	Teleogryllus commodus
0.02	0.03	50.19	ID12	Archer et al., (2015)	Females	Lifespan	Teleogryllus commodus
0.02	0.03	50.16	ID12	Archer et al., (2015)	Females	Lifespan	Teleogryllus commodus
0.02	0.03	50.13	ID12	Archer et al., (2015)	Females	Lifespan	Teleogryllus commodus
0.02	0.03	50.11	ID12	Archer et al., (2015)	Females	Lifespan	Teleogryllus commodus
0.02	0.03	50.09	ID12	Archer et al., (2015)	Females	Lifespan	Teleogryllus commodus
0.02	0.03	50.08	ID12	Archer et al., (2015)	Females	Lifespan	Teleogryllus commodus
0.02	0.03	50.06	ID12	Archer et al., (2015)	Females	Lifespan	Teleogryllus commodus
0.02	0.03	50.05	ID12	Archer et al., (2015)	Females	Lifespan	Teleogryllus commodus
0.02	0.03	50.05	ID12	Archer et al., (2015)	Females	Lifespan	Teleogryllus commodus
0.02	0.03	50.04	ID12	Archer et al., (2015)	Females	Lifespan	Teleogryllus commodus
0.02	0.03	50.04	ID12	Archer et al., (2015)	Females	Lifespan	Teleogryllus commodus
0.02	0.03	50.03	ID12	Archer et al., (2015)	Females	Lifespan	Teleogryllus commodus
0.02	0.03	50.04	ID12	Archer et al., (2015)	Females	Lifespan	Teleogryllus commodus
0.02	0.03	50.04	ID12	Archer et al., (2015)	Females	Lifespan	Teleogryllus commodus
0.02	0.03	50.04	ID12	Archer et al., (2015)	Females	Lifespan	Teleogryllus commodus
0.02	0.03	50.05	ID12	Archer et al., (2015)	Females	Lifespan	Teleogryllus commodus
0.02	0.03	50.06	ID12	Archer et al., (2015)	Females	Lifespan	Teleogryllus commodus
0.02	0.03	50.07	ID12	Archer et al., (2015)	Females	Lifespan	Teleogryllus commodus
0.02	0.03	50.08	ID12	Archer et al., (2015)	Females	Lifespan	Teleogryllus commodus
0.02	0.03	50.09	ID12	Archer et al., (2015)	Females	Lifespan	Teleogryllus commodus
0.02	0.03	50.10	ID12	Archer et al., (2015)	Females	Lifespan	Teleogryllus commodus
0.02	0.03	50.12	ID12	Archer et al., (2015)	Females	Lifespan	Teleogryllus commodus
0.02	0.03	50.13	ID12	Archer et al., (2015)	Females	Lifespan	Teleogryllus commodus
0.02	0.03	50.15	ID12	Archer et al., (2015)	Females	Lifespan	Teleogryllus commodus
0.02	0.03	50.16	ID12	Archer et al., (2015)	Females	Lifespan	Teleogryllus commodus
0.02	0.03	50.18	ID12	Archer et al., (2015)	Females	Lifespan	Teleogryllus commodus
0.02	0.03	50.20	ID12	Archer et al., (2015)	Females	Lifespan	Teleogryllus commodus
0.02	0.03	50.21	ID12	Archer et al., (2015)	Females	Lifespan	Teleogryllus commodus
0.02	0.03	50.23	ID12	Archer et al., (2015)	Females	Lifespan	Teleogryllus commodus
0.02	0.03	50.24	ID12	Archer et al., (2015)	Females	Lifespan	Teleogryllus commodus
0.03	0.03	50.26	ID12	Archer et al., (2015)	Females	Lifespan	Teleogryllus commodus
0.03	0.03	50.27	ID12	Archer et al., (2015)	Females	Lifespan	Teleogryllus commodus
0.03	0.03	50.29	ID12	Archer et al., (2015)	Females	Lifespan	Teleogryllus commodus
0.03	0.03	50.30	ID12	Archer et al., (2015)	Females	Lifespan	Teleogryllus commodus
0.03	0.03	50.31	ID12	Archer et al., (2015)	Females	Lifespan	Teleogryllus commodus
0.03	0.03	50.32	ID12	Archer et al., (2015)	Females	Lifespan	Teleogryllus commodus
0.03	0.03	50.33	ID12	Archer et al., (2015)	Females	Lifespan	Teleogryllus commodus
0.03	0.03	50.33	ID12	Archer et al., (2015)	Females	Lifespan	Teleogryllus commodus
0.01	0.03	51.46	ID12	Archer et al., (2015)	Females	Lifespan	Teleogryllus commodus
0.01	0.03	51.38	ID12	Archer et al., (2015)	Females	Lifespan	Teleogryllus commodus
0.01	0.03	51.30	ID12	Archer et al., (2015)	Females	Lifespan	Teleogryllus commodus
0.01	0.03	51.22	ID12	Archer et al., (2015)	Females	Lifespan	Teleogryllus commodus
0.01	0.03	51.15	ID12	Archer et al., (2015)	Females	Lifespan	Teleogryllus commodus
0.01	0.03	51.07	ID12	Archer et al., (2015)	Females	Lifespan	Teleogryllus commodus
0.01	0.03	51.00	ID12	Archer et al., (2015)	Females	Lifespan	Teleogryllus commodus
0.01	0.03	50.93	ID12	Archer et al., (2015)	Females	Lifespan	Teleogryllus commodus
0.01	0.03	50.86	ID12	Archer et al., (2015)	Females	Lifespan	Teleogryllus commodus
0.01	0.03	50.79	ID12	Archer et al., (2015)	Females	Lifespan	Teleogryllus commodus
0.01	0.03	50.73	ID12	Archer et al., (2015)	Females	Lifespan	Teleogryllus commodus
0.01	0.03	50.67	ID12	Archer et al., (2015)	Females	Lifespan	Teleogryllus commodus
0.01	0.03	50.61	ID12	Archer et al., (2015)	Females	Lifespan	Teleogryllus commodus
0.02	0.03	50.55	ID12	Archer et al., (2015)	Females	Lifespan	Teleogryllus commodus
0.02	0.03	50.49	ID12	Archer et al., (2015)	Females	Lifespan	Teleogryllus commodus
0.02	0.03	50.44	ID12	Archer et al., (2015)	Females	Lifespan	Teleogryllus commodus
0.02	0.03	50.39	ID12	Archer et al., (2015)	Females	Lifespan	Teleogryllus commodus
0.02	0.03	50.35	ID12	Archer et al., (2015)	Females	Lifespan	Teleogryllus commodus
0.02	0.03	50.31	ID12	Archer et al., (2015)	Females	Lifespan	Teleogryllus commodus
0.02	0.03	50.27	ID12	Archer et al., (2015)	Females	Lifespan	Teleogryllus commodus
0.02	0.03	50.23	ID12	Archer et al., (2015)	Females	Lifespan	Teleogryllus commodus
0.02	0.03	50.20	ID12	Archer et al., (2015)	Females	Lifespan	Teleogryllus commodus
0.02	0.03	50.17	ID12	Archer et al., (2015)	Females	Lifespan	Teleogryllus commodus
0.02	0.03	50.15	ID12	Archer et al., (2015)	Females	Lifespan	Teleogryllus commodus
0.02	0.03	50.12	ID12	Archer et al., (2015)	Females	Lifespan	Teleogryllus commodus
0.02	0.03	50.10	ID12	Archer et al., (2015)	Females	Lifespan	Teleogryllus commodus
0.02	0.03	50.09	ID12	Archer et al., (2015)	Females	Lifespan	Teleogryllus commodus
0.02	0.03	50.07	ID12	Archer et al., (2015)	Females	Lifespan	Teleogryllus commodus
0.02	0.03	50.06	ID12	Archer et al., (2015)	Females	Lifespan	Teleogryllus commodus
0.02	0.03	50.05	ID12	Archer et al., (2015)	Females	Lifespan	Teleogryllus commodus
0.02	0.03	50.05	ID12	Archer et al., (2015)	Females	Lifespan	Teleogryllus commodus
0.02	0.03	50.04	ID12	Archer et al., (2015)	Females	Lifespan	Teleogryllus commodus
0.02	0.03	50.04	ID12	Archer et al., (2015)	Females	Lifespan	Teleogryllus commodus
0.02	0.03	50.04	ID12	Archer et al., (2015)	Females	Lifespan	Teleogryllus commodus
0.02	0.03	50.04	ID12	Archer et al., (2015)	Females	Lifespan	Teleogryllus commodus
0.02	0.03	50.05	ID12	Archer et al., (2015)	Females	Lifespan	Teleogryllus commodus
0.02	0.03	50.05	ID12	Archer et al., (2015)	Females	Lifespan	Teleogryllus commodus
0.02	0.03	50.06	ID12	Archer et al., (2015)	Females	Lifespan	Teleogryllus commodus
0.02	0.03	50.07	ID12	Archer et al., (2015)	Females	Lifespan	Teleogryllus commodus
0.02	0.03	50.08	ID12	Archer et al., (2015)	Females	Lifespan	Teleogryllus commodus
0.02	0.03	50.09	ID12	Archer et al., (2015)	Females	Lifespan	Teleogryllus commodus
0.02	0.03	50.10	ID12	Archer et al., (2015)	Females	Lifespan	Teleogryllus commodus
0.02	0.03	50.12	ID12	Archer et al., (2015)	Females	Lifespan	Teleogryllus commodus
0.02	0.03	50.13	ID12	Archer et al., (2015)	Females	Lifespan	Teleogryllus commodus
0.02	0.03	50.15	ID12	Archer et al., (2015)	Females	Lifespan	Teleogryllus commodus
0.02	0.03	50.16	ID12	Archer et al., (2015)	Females	Lifespan	Teleogryllus commodus
0.02	0.03	50.18	ID12	Archer et al., (2015)	Females	Lifespan	Teleogryllus commodus
0.02	0.03	50.20	ID12	Archer et al., (2015)	Females	Lifespan	Teleogryllus commodus
0.02	0.03	50.21	ID12	Archer et al., (2015)	Females	Lifespan	Teleogryllus commodus
0.02	0.03	50.23	ID12	Archer et al., (2015)	Females	Lifespan	Teleogryllus commodus
0.02	0.03	50.24	ID12	Archer et al., (2015)	Females	Lifespan	Teleogryllus commodus
0.03	0.03	50.26	ID12	Archer et al., (2015)	Females	Lifespan	Teleogryllus commodus
0.03	0.03	50.27	ID12	Archer et al., (2015)	Females	Lifespan	Teleogryllus commodus
0.03	0.03	50.29	ID12	Archer et al., (2015)	Females	Lifespan	Teleogryllus commodus
0.03	0.03	50.30	ID12	Archer et al., (2015)	Females	Lifespan	Teleogryllus commodus
0.03	0.03	50.31	ID12	Archer et al., (2015)	Females	Lifespan	Teleogryllus commodus
0.03	0.03	50.32	ID12	Archer et al., (2015)	Females	Lifespan	Teleogryllus commodus
0.03	0.03	50.32	ID12	Archer et al., (2015)	Females	Lifespan	Teleogryllus commodus
0.03	0.03	50.33	ID12	Archer et al., (2015)	Females	Lifespan	Teleogryllus commodus
0.03	0.03	50.33	ID12	Archer et al., (2015)	Females	Lifespan	Teleogryllus commodus
0.03	0.03	50.33	ID12	Archer et al., (2015)	Females	Lifespan	Teleogryllus commodus
0.01	0.03	51.48	ID12	Archer et al., (2015)	Females	Lifespan	Teleogryllus commodus
0.01	0.03	51.40	ID12	Archer et al., (2015)	Females	Lifespan	Teleogryllus commodus
0.01	0.03	51.32	ID12	Archer et al., (2015)	Females	Lifespan	Teleogryllus commodus
0.01	0.03	51.25	ID12	Archer et al., (2015)	Females	Lifespan	Teleogryllus commodus
0.01	0.03	51.17	ID12	Archer et al., (2015)	Females	Lifespan	Teleogryllus commodus
0.01	0.03	51.10	ID12	Archer et al., (2015)	Females	Lifespan	Teleogryllus commodus
0.01	0.03	51.03	ID12	Archer et al., (2015)	Females	Lifespan	Teleogryllus commodus
0.01	0.03	50.95	ID12	Archer et al., (2015)	Females	Lifespan	Teleogryllus commodus
0.01	0.03	50.88	ID12	Archer et al., (2015)	Females	Lifespan	Teleogryllus commodus
0.01	0.03	50.82	ID12	Archer et al., (2015)	Females	Lifespan	Teleogryllus commodus
0.01	0.03	50.75	ID12	Archer et al., (2015)	Females	Lifespan	Teleogryllus commodus
0.01	0.03	50.69	ID12	Archer et al., (2015)	Females	Lifespan	Teleogryllus commodus
0.01	0.03	50.63	ID12	Archer et al., (2015)	Females	Lifespan	Teleogryllus commodus
0.02	0.03	50.57	ID12	Archer et al., (2015)	Females	Lifespan	Teleogryllus commodus
0.02	0.03	50.51	ID12	Archer et al., (2015)	Females	Lifespan	Teleogryllus commodus
0.02	0.03	50.46	ID12	Archer et al., (2015)	Females	Lifespan	Teleogryllus commodus
0.02	0.03	50.41	ID12	Archer et al., (2015)	Females	Lifespan	Teleogryllus commodus
0.02	0.03	50.37	ID12	Archer et al., (2015)	Females	Lifespan	Teleogryllus commodus
0.02	0.03	50.32	ID12	Archer et al., (2015)	Females	Lifespan	Teleogryllus commodus
0.02	0.03	50.28	ID12	Archer et al., (2015)	Females	Lifespan	Teleogryllus commodus
0.02	0.03	50.25	ID12	Archer et al., (2015)	Females	Lifespan	Teleogryllus commodus
0.02	0.03	50.21	ID12	Archer et al., (2015)	Females	Lifespan	Teleogryllus commodus
0.02	0.03	50.19	ID12	Archer et al., (2015)	Females	Lifespan	Teleogryllus commodus
0.02	0.03	50.16	ID12	Archer et al., (2015)	Females	Lifespan	Teleogryllus commodus
0.02	0.03	50.14	ID12	Archer et al., (2015)	Females	Lifespan	Teleogryllus commodus
0.02	0.03	50.12	ID12	Archer et al., (2015)	Females	Lifespan	Teleogryllus commodus
0.02	0.03	50.10	ID12	Archer et al., (2015)	Females	Lifespan	Teleogryllus commodus
0.02	0.03	50.08	ID12	Archer et al., (2015)	Females	Lifespan	Teleogryllus commodus
0.02	0.03	50.07	ID12	Archer et al., (2015)	Females	Lifespan	Teleogryllus commodus
0.02	0.03	50.06	ID12	Archer et al., (2015)	Females	Lifespan	Teleogryllus commodus
0.02	0.03	50.05	ID12	Archer et al., (2015)	Females	Lifespan	Teleogryllus commodus
0.02	0.03	50.05	ID12	Archer et al., (2015)	Females	Lifespan	Teleogryllus commodus
0.02	0.03	50.05	ID12	Archer et al., (2015)	Females	Lifespan	Teleogryllus commodus
0.02	0.03	50.05	ID12	Archer et al., (2015)	Females	Lifespan	Teleogryllus commodus
0.02	0.03	50.05	ID12	Archer et al., (2015)	Females	Lifespan	Teleogryllus commodus
0.02	0.03	50.05	ID12	Archer et al., (2015)	Females	Lifespan	Teleogryllus commodus
0.02	0.03	50.06	ID12	Archer et al., (2015)	Females	Lifespan	Teleogryllus commodus
0.02	0.03	50.07	ID12	Archer et al., (2015)	Females	Lifespan	Teleogryllus commodus
0.02	0.03	50.08	ID12	Archer et al., (2015)	Females	Lifespan	Teleogryllus commodus
0.02	0.03	50.09	ID12	Archer et al., (2015)	Females	Lifespan	Teleogryllus commodus
0.02	0.03	50.10	ID12	Archer et al., (2015)	Females	Lifespan	Teleogryllus commodus
0.02	0.03	50.11	ID12	Archer et al., (2015)	Females	Lifespan	Teleogryllus commodus
0.02	0.03	50.12	ID12	Archer et al., (2015)	Females	Lifespan	Teleogryllus commodus
0.02	0.03	50.14	ID12	Archer et al., (2015)	Females	Lifespan	Teleogryllus commodus
0.02	0.03	50.15	ID12	Archer et al., (2015)	Females	Lifespan	Teleogryllus commodus
0.02	0.03	50.17	ID12	Archer et al., (2015)	Females	Lifespan	Teleogryllus commodus
0.02	0.03	50.18	ID12	Archer et al., (2015)	Females	Lifespan	Teleogryllus commodus
0.02	0.03	50.20	ID12	Archer et al., (2015)	Females	Lifespan	Teleogryllus commodus
0.02	0.03	50.22	ID12	Archer et al., (2015)	Females	Lifespan	Teleogryllus commodus
0.02	0.03	50.23	ID12	Archer et al., (2015)	Females	Lifespan	Teleogryllus commodus
0.02	0.03	50.25	ID12	Archer et al., (2015)	Females	Lifespan	Teleogryllus commodus
0.03	0.03	50.26	ID12	Archer et al., (2015)	Females	Lifespan	Teleogryllus commodus
0.03	0.03	50.27	ID12	Archer et al., (2015)	Females	Lifespan	Teleogryllus commodus
0.03	0.03	50.29	ID12	Archer et al., (2015)	Females	Lifespan	Teleogryllus commodus
0.03	0.03	50.30	ID12	Archer et al., (2015)	Females	Lifespan	Teleogryllus commodus
0.03	0.03	50.31	ID12	Archer et al., (2015)	Females	Lifespan	Teleogryllus commodus
0.03	0.03	50.31	ID12	Archer et al., (2015)	Females	Lifespan	Teleogryllus commodus
0.03	0.03	50.32	ID12	Archer et al., (2015)	Females	Lifespan	Teleogryllus commodus
0.03	0.03	50.32	ID12	Archer et al., (2015)	Females	Lifespan	Teleogryllus commodus
0.03	0.03	50.32	ID12	Archer et al., (2015)	Females	Lifespan	Teleogryllus commodus
0.03	0.03	50.32	ID12	Archer et al., (2015)	Females	Lifespan	Teleogryllus commodus
0.03	0.03	50.32	ID12	Archer et al., (2015)	Females	Lifespan	Teleogryllus commodus
0.03	0.03	50.31	ID12	Archer et al., (2015)	Females	Lifespan	Teleogryllus commodus
0.01	0.03	51.58	ID12	Archer et al., (2015)	Females	Lifespan	Teleogryllus commodus
0.01	0.03	51.51	ID12	Archer et al., (2015)	Females	Lifespan	Teleogryllus commodus
0.01	0.03	51.43	ID12	Archer et al., (2015)	Females	Lifespan	Teleogryllus commodus
0.01	0.03	51.35	ID12	Archer et al., (2015)	Females	Lifespan	Teleogryllus commodus
0.01	0.03	51.27	ID12	Archer et al., (2015)	Females	Lifespan	Teleogryllus commodus
0.01	0.03	51.20	ID12	Archer et al., (2015)	Females	Lifespan	Teleogryllus commodus
0.01	0.03	51.12	ID12	Archer et al., (2015)	Females	Lifespan	Teleogryllus commodus
0.01	0.03	51.05	ID12	Archer et al., (2015)	Females	Lifespan	Teleogryllus commodus
0.01	0.03	50.98	ID12	Archer et al., (2015)	Females	Lifespan	Teleogryllus commodus
0.01	0.03	50.91	ID12	Archer et al., (2015)	Females	Lifespan	Teleogryllus commodus
0.01	0.03	50.84	ID12	Archer et al., (2015)	Females	Lifespan	Teleogryllus commodus
0.01	0.03	50.78	ID12	Archer et al., (2015)	Females	Lifespan	Teleogryllus commodus
0.01	0.03	50.71	ID12	Archer et al., (2015)	Females	Lifespan	Teleogryllus commodus
0.01	0.03	50.65	ID12	Archer et al., (2015)	Females	Lifespan	Teleogryllus commodus
0.02	0.03	50.59	ID12	Archer et al., (2015)	Females	Lifespan	Teleogryllus commodus
0.02	0.03	50.54	ID12	Archer et al., (2015)	Females	Lifespan	Teleogryllus commodus
0.02	0.03	50.48	ID12	Archer et al., (2015)	Females	Lifespan	Teleogryllus commodus
0.02	0.03	50.43	ID12	Archer et al., (2015)	Females	Lifespan	Teleogryllus commodus
0.02	0.03	50.39	ID12	Archer et al., (2015)	Females	Lifespan	Teleogryllus commodus
0.02	0.03	50.34	ID12	Archer et al., (2015)	Females	Lifespan	Teleogryllus commodus
0.02	0.03	50.30	ID12	Archer et al., (2015)	Females	Lifespan	Teleogryllus commodus
0.02	0.03	50.27	ID12	Archer et al., (2015)	Females	Lifespan	Teleogryllus commodus
0.02	0.03	50.23	ID12	Archer et al., (2015)	Females	Lifespan	Teleogryllus commodus
0.02	0.03	50.20	ID12	Archer et al., (2015)	Females	Lifespan	Teleogryllus commodus
0.02	0.03	50.17	ID12	Archer et al., (2015)	Females	Lifespan	Teleogryllus commodus
0.02	0.03	50.15	ID12	Archer et al., (2015)	Females	Lifespan	Teleogryllus commodus
0.02	0.03	50.13	ID12	Archer et al., (2015)	Females	Lifespan	Teleogryllus commodus
0.02	0.03	50.11	ID12	Archer et al., (2015)	Females	Lifespan	Teleogryllus commodus
0.02	0.03	50.10	ID12	Archer et al., (2015)	Females	Lifespan	Teleogryllus commodus
0.02	0.03	50.08	ID12	Archer et al., (2015)	Females	Lifespan	Teleogryllus commodus
0.02	0.03	50.07	ID12	Archer et al., (2015)	Females	Lifespan	Teleogryllus commodus
0.02	0.03	50.07	ID12	Archer et al., (2015)	Females	Lifespan	Teleogryllus commodus
0.02	0.03	50.06	ID12	Archer et al., (2015)	Females	Lifespan	Teleogryllus commodus
0.02	0.03	50.06	ID12	Archer et al., (2015)	Females	Lifespan	Teleogryllus commodus
0.02	0.03	50.06	ID12	Archer et al., (2015)	Females	Lifespan	Teleogryllus commodus
0.02	0.03	50.06	ID12	Archer et al., (2015)	Females	Lifespan	Teleogryllus commodus
0.02	0.03	50.06	ID12	Archer et al., (2015)	Females	Lifespan	Teleogryllus commodus
0.02	0.03	50.07	ID12	Archer et al., (2015)	Females	Lifespan	Teleogryllus commodus
0.02	0.03	50.07	ID12	Archer et al., (2015)	Females	Lifespan	Teleogryllus commodus
0.02	0.03	50.08	ID12	Archer et al., (2015)	Females	Lifespan	Teleogryllus commodus
0.02	0.03	50.09	ID12	Archer et al., (2015)	Females	Lifespan	Teleogryllus commodus
0.02	0.03	50.10	ID12	Archer et al., (2015)	Females	Lifespan	Teleogryllus commodus
0.02	0.03	50.12	ID12	Archer et al., (2015)	Females	Lifespan	Teleogryllus commodus
0.02	0.03	50.13	ID12	Archer et al., (2015)	Females	Lifespan	Teleogryllus commodus
0.02	0.03	50.14	ID12	Archer et al., (2015)	Females	Lifespan	Teleogryllus commodus
0.02	0.03	50.16	ID12	Archer et al., (2015)	Females	Lifespan	Teleogryllus commodus
0.02	0.03	50.17	ID12	Archer et al., (2015)	Females	Lifespan	Teleogryllus commodus
0.02	0.03	50.19	ID12	Archer et al., (2015)	Females	Lifespan	Teleogryllus commodus
0.02	0.03	50.21	ID12	Archer et al., (2015)	Females	Lifespan	Teleogryllus commodus
0.02	0.03	50.22	ID12	Archer et al., (2015)	Females	Lifespan	Teleogryllus commodus
0.02	0.03	50.24	ID12	Archer et al., (2015)	Females	Lifespan	Teleogryllus commodus
0.02	0.03	50.25	ID12	Archer et al., (2015)	Females	Lifespan	Teleogryllus commodus
0.03	0.03	50.26	ID12	Archer et al., (2015)	Females	Lifespan	Teleogryllus commodus
0.03	0.03	50.28	ID12	Archer et al., (2015)	Females	Lifespan	Teleogryllus commodus
0.03	0.03	50.29	ID12	Archer et al., (2015)	Females	Lifespan	Teleogryllus commodus
0.03	0.03	50.30	ID12	Archer et al., (2015)	Females	Lifespan	Teleogryllus commodus
0.03	0.03	50.31	ID12	Archer et al., (2015)	Females	Lifespan	Teleogryllus commodus
0.03	0.03	50.31	ID12	Archer et al., (2015)	Females	Lifespan	Teleogryllus commodus
0.03	0.03	50.32	ID12	Archer et al., (2015)	Females	Lifespan	Teleogryllus commodus
0.03	0.03	50.32	ID12	Archer et al., (2015)	Females	Lifespan	Teleogryllus commodus
0.03	0.03	50.32	ID12	Archer et al., (2015)	Females	Lifespan	Teleogryllus commodus
0.03	0.03	50.32	ID12	Archer et al., (2015)	Females	Lifespan	Teleogryllus commodus
0.03	0.03	50.31	ID12	Archer et al., (2015)	Females	Lifespan	Teleogryllus commodus
0.03	0.03	50.31	ID12	Archer et al., (2015)	Females	Lifespan	Teleogryllus commodus
0.03	0.03	50.30	ID12	Archer et al., (2015)	Females	Lifespan	Teleogryllus commodus
0.01	0.03	51.61	ID12	Archer et al., (2015)	Females	Lifespan	Teleogryllus commodus
0.01	0.03	51.53	ID12	Archer et al., (2015)	Females	Lifespan	Teleogryllus commodus
0.01	0.03	51.46	ID12	Archer et al., (2015)	Females	Lifespan	Teleogryllus commodus
0.01	0.03	51.38	ID12	Archer et al., (2015)	Females	Lifespan	Teleogryllus commodus
0.01	0.03	51.30	ID12	Archer et al., (2015)	Females	Lifespan	Teleogryllus commodus
0.01	0.03	51.23	ID12	Archer et al., (2015)	Females	Lifespan	Teleogryllus commodus
0.01	0.03	51.15	ID12	Archer et al., (2015)	Females	Lifespan	Teleogryllus commodus
0.01	0.03	51.08	ID12	Archer et al., (2015)	Females	Lifespan	Teleogryllus commodus
0.01	0.03	51.01	ID12	Archer et al., (2015)	Females	Lifespan	Teleogryllus commodus
0.01	0.03	50.94	ID12	Archer et al., (2015)	Females	Lifespan	Teleogryllus commodus
0.01	0.03	50.87	ID12	Archer et al., (2015)	Females	Lifespan	Teleogryllus commodus
0.01	0.03	50.80	ID12	Archer et al., (2015)	Females	Lifespan	Teleogryllus commodus
0.01	0.03	50.74	ID12	Archer et al., (2015)	Females	Lifespan	Teleogryllus commodus
0.01	0.03	50.68	ID12	Archer et al., (2015)	Females	Lifespan	Teleogryllus commodus
0.02	0.03	50.62	ID12	Archer et al., (2015)	Females	Lifespan	Teleogryllus commodus
0.02	0.03	50.56	ID12	Archer et al., (2015)	Females	Lifespan	Teleogryllus commodus
0.02	0.03	50.51	ID12	Archer et al., (2015)	Females	Lifespan	Teleogryllus commodus
0.02	0.03	50.46	ID12	Archer et al., (2015)	Females	Lifespan	Teleogryllus commodus
0.02	0.03	50.41	ID12	Archer et al., (2015)	Females	Lifespan	Teleogryllus commodus
0.02	0.03	50.36	ID12	Archer et al., (2015)	Females	Lifespan	Teleogryllus commodus
0.02	0.03	50.32	ID12	Archer et al., (2015)	Females	Lifespan	Teleogryllus commodus
0.02	0.03	50.29	ID12	Archer et al., (2015)	Females	Lifespan	Teleogryllus commodus
0.02	0.03	50.25	ID12	Archer et al., (2015)	Females	Lifespan	Teleogryllus commodus
0.02	0.03	50.22	ID12	Archer et al., (2015)	Females	Lifespan	Teleogryllus commodus
0.02	0.03	50.19	ID12	Archer et al., (2015)	Females	Lifespan	Teleogryllus commodus
0.02	0.03	50.17	ID12	Archer et al., (2015)	Females	Lifespan	Teleogryllus commodus
0.02	0.03	50.14	ID12	Archer et al., (2015)	Females	Lifespan	Teleogryllus commodus
0.02	0.03	50.13	ID12	Archer et al., (2015)	Females	Lifespan	Teleogryllus commodus
0.02	0.03	50.11	ID12	Archer et al., (2015)	Females	Lifespan	Teleogryllus commodus
0.02	0.03	50.10	ID12	Archer et al., (2015)	Females	Lifespan	Teleogryllus commodus
0.02	0.03	50.09	ID12	Archer et al., (2015)	Females	Lifespan	Teleogryllus commodus
0.02	0.03	50.08	ID12	Archer et al., (2015)	Females	Lifespan	Teleogryllus commodus
0.02	0.03	50.07	ID12	Archer et al., (2015)	Females	Lifespan	Teleogryllus commodus
0.02	0.03	50.07	ID12	Archer et al., (2015)	Females	Lifespan	Teleogryllus commodus
0.02	0.03	50.07	ID12	Archer et al., (2015)	Females	Lifespan	Teleogryllus commodus
0.02	0.03	50.07	ID12	Archer et al., (2015)	Females	Lifespan	Teleogryllus commodus
0.02	0.03	50.07	ID12	Archer et al., (2015)	Females	Lifespan	Teleogryllus commodus
0.02	0.03	50.08	ID12	Archer et al., (2015)	Females	Lifespan	Teleogryllus commodus
0.02	0.03	50.08	ID12	Archer et al., (2015)	Females	Lifespan	Teleogryllus commodus
0.02	0.03	50.09	ID12	Archer et al., (2015)	Females	Lifespan	Teleogryllus commodus
0.02	0.03	50.10	ID12	Archer et al., (2015)	Females	Lifespan	Teleogryllus commodus
0.02	0.03	50.11	ID12	Archer et al., (2015)	Females	Lifespan	Teleogryllus commodus
0.02	0.03	50.12	ID12	Archer et al., (2015)	Females	Lifespan	Teleogryllus commodus
0.02	0.03	50.14	ID12	Archer et al., (2015)	Females	Lifespan	Teleogryllus commodus
0.02	0.03	50.15	ID12	Archer et al., (2015)	Females	Lifespan	Teleogryllus commodus
0.02	0.03	50.17	ID12	Archer et al., (2015)	Females	Lifespan	Teleogryllus commodus
0.02	0.03	50.18	ID12	Archer et al., (2015)	Females	Lifespan	Teleogryllus commodus
0.02	0.03	50.20	ID12	Archer et al., (2015)	Females	Lifespan	Teleogryllus commodus
0.02	0.03	50.21	ID12	Archer et al., (2015)	Females	Lifespan	Teleogryllus commodus
0.02	0.03	50.23	ID12	Archer et al., (2015)	Females	Lifespan	Teleogryllus commodus
0.02	0.03	50.24	ID12	Archer et al., (2015)	Females	Lifespan	Teleogryllus commodus
0.02	0.03	50.26	ID12	Archer et al., (2015)	Females	Lifespan	Teleogryllus commodus
0.03	0.03	50.27	ID12	Archer et al., (2015)	Females	Lifespan	Teleogryllus commodus
0.03	0.03	50.28	ID12	Archer et al., (2015)	Females	Lifespan	Teleogryllus commodus
0.03	0.03	50.29	ID12	Archer et al., (2015)	Females	Lifespan	Teleogryllus commodus
0.03	0.03	50.30	ID12	Archer et al., (2015)	Females	Lifespan	Teleogryllus commodus
0.03	0.03	50.31	ID12	Archer et al., (2015)	Females	Lifespan	Teleogryllus commodus
0.03	0.03	50.32	ID12	Archer et al., (2015)	Females	Lifespan	Teleogryllus commodus
0.03	0.03	50.32	ID12	Archer et al., (2015)	Females	Lifespan	Teleogryllus commodus
0.03	0.03	50.32	ID12	Archer et al., (2015)	Females	Lifespan	Teleogryllus commodus
0.03	0.03	50.32	ID12	Archer et al., (2015)	Females	Lifespan	Teleogryllus commodus
0.03	0.03	50.32	ID12	Archer et al., (2015)	Females	Lifespan	Teleogryllus commodus
0.03	0.03	50.31	ID12	Archer et al., (2015)	Females	Lifespan	Teleogryllus commodus
0.03	0.03	50.30	ID12	Archer et al., (2015)	Females	Lifespan	Teleogryllus commodus
0.03	0.03	50.29	ID12	Archer et al., (2015)	Females	Lifespan	Teleogryllus commodus
0.03	0.03	50.27	ID12	Archer et al., (2015)	Females	Lifespan	Teleogryllus commodus
0.03	0.03	50.26	ID12	Archer et al., (2015)	Females	Lifespan	Teleogryllus commodus
0.01	0.03	51.64	ID12	Archer et al., (2015)	Females	Lifespan	Teleogryllus commodus
0.01	0.03	51.56	ID12	Archer et al., (2015)	Females	Lifespan	Teleogryllus commodus
0.01	0.03	51.49	ID12	Archer et al., (2015)	Females	Lifespan	Teleogryllus commodus
0.01	0.03	51.41	ID12	Archer et al., (2015)	Females	Lifespan	Teleogryllus commodus
0.01	0.03	51.34	ID12	Archer et al., (2015)	Females	Lifespan	Teleogryllus commodus
0.01	0.03	51.26	ID12	Archer et al., (2015)	Females	Lifespan	Teleogryllus commodus
0.01	0.03	51.19	ID12	Archer et al., (2015)	Females	Lifespan	Teleogryllus commodus
0.01	0.03	51.11	ID12	Archer et al., (2015)	Females	Lifespan	Teleogryllus commodus
0.01	0.03	51.04	ID12	Archer et al., (2015)	Females	Lifespan	Teleogryllus commodus
0.01	0.03	50.97	ID12	Archer et al., (2015)	Females	Lifespan	Teleogryllus commodus
0.01	0.03	50.90	ID12	Archer et al., (2015)	Females	Lifespan	Teleogryllus commodus
0.01	0.03	50.84	ID12	Archer et al., (2015)	Females	Lifespan	Teleogryllus commodus
0.01	0.03	50.77	ID12	Archer et al., (2015)	Females	Lifespan	Teleogryllus commodus
0.01	0.03	50.71	ID12	Archer et al., (2015)	Females	Lifespan	Teleogryllus commodus
0.02	0.03	50.65	ID12	Archer et al., (2015)	Females	Lifespan	Teleogryllus commodus
0.02	0.03	50.59	ID12	Archer et al., (2015)	Females	Lifespan	Teleogryllus commodus
0.02	0.03	50.53	ID12	Archer et al., (2015)	Females	Lifespan	Teleogryllus commodus
0.02	0.03	50.48	ID12	Archer et al., (2015)	Females	Lifespan	Teleogryllus commodus
0.02	0.03	50.43	ID12	Archer et al., (2015)	Females	Lifespan	Teleogryllus commodus
0.02	0.03	50.39	ID12	Archer et al., (2015)	Females	Lifespan	Teleogryllus commodus
0.02	0.03	50.35	ID12	Archer et al., (2015)	Females	Lifespan	Teleogryllus commodus
0.02	0.03	50.31	ID12	Archer et al., (2015)	Females	Lifespan	Teleogryllus commodus
0.02	0.03	50.27	ID12	Archer et al., (2015)	Females	Lifespan	Teleogryllus commodus
0.02	0.03	50.24	ID12	Archer et al., (2015)	Females	Lifespan	Teleogryllus commodus
0.02	0.03	50.21	ID12	Archer et al., (2015)	Females	Lifespan	Teleogryllus commodus
0.02	0.03	50.18	ID12	Archer et al., (2015)	Females	Lifespan	Teleogryllus commodus
0.02	0.03	50.16	ID12	Archer et al., (2015)	Females	Lifespan	Teleogryllus commodus
0.02	0.03	50.14	ID12	Archer et al., (2015)	Females	Lifespan	Teleogryllus commodus
0.02	0.03	50.13	ID12	Archer et al., (2015)	Females	Lifespan	Teleogryllus commodus
0.02	0.03	50.11	ID12	Archer et al., (2015)	Females	Lifespan	Teleogryllus commodus
0.02	0.03	50.10	ID12	Archer et al., (2015)	Females	Lifespan	Teleogryllus commodus
0.02	0.03	50.09	ID12	Archer et al., (2015)	Females	Lifespan	Teleogryllus commodus
0.02	0.03	50.09	ID12	Archer et al., (2015)	Females	Lifespan	Teleogryllus commodus
0.02	0.03	50.08	ID12	Archer et al., (2015)	Females	Lifespan	Teleogryllus commodus
0.02	0.03	50.08	ID12	Archer et al., (2015)	Females	Lifespan	Teleogryllus commodus
0.02	0.03	50.08	ID12	Archer et al., (2015)	Females	Lifespan	Teleogryllus commodus
0.02	0.03	50.09	ID12	Archer et al., (2015)	Females	Lifespan	Teleogryllus commodus
0.02	0.03	50.09	ID12	Archer et al., (2015)	Females	Lifespan	Teleogryllus commodus
0.02	0.03	50.10	ID12	Archer et al., (2015)	Females	Lifespan	Teleogryllus commodus
0.02	0.03	50.10	ID12	Archer et al., (2015)	Females	Lifespan	Teleogryllus commodus
0.02	0.03	50.11	ID12	Archer et al., (2015)	Females	Lifespan	Teleogryllus commodus
0.02	0.03	50.12	ID12	Archer et al., (2015)	Females	Lifespan	Teleogryllus commodus
0.02	0.03	50.14	ID12	Archer et al., (2015)	Females	Lifespan	Teleogryllus commodus
0.02	0.03	50.15	ID12	Archer et al., (2015)	Females	Lifespan	Teleogryllus commodus
0.02	0.03	50.16	ID12	Archer et al., (2015)	Females	Lifespan	Teleogryllus commodus
0.02	0.03	50.18	ID12	Archer et al., (2015)	Females	Lifespan	Teleogryllus commodus
0.02	0.03	50.19	ID12	Archer et al., (2015)	Females	Lifespan	Teleogryllus commodus
0.02	0.03	50.21	ID12	Archer et al., (2015)	Females	Lifespan	Teleogryllus commodus
0.02	0.03	50.22	ID12	Archer et al., (2015)	Females	Lifespan	Teleogryllus commodus
0.02	0.03	50.24	ID12	Archer et al., (2015)	Females	Lifespan	Teleogryllus commodus
0.02	0.03	50.25	ID12	Archer et al., (2015)	Females	Lifespan	Teleogryllus commodus
0.02	0.03	50.26	ID12	Archer et al., (2015)	Females	Lifespan	Teleogryllus commodus
0.03	0.03	50.28	ID12	Archer et al., (2015)	Females	Lifespan	Teleogryllus commodus
0.03	0.03	50.29	ID12	Archer et al., (2015)	Females	Lifespan	Teleogryllus commodus
0.03	0.03	50.30	ID12	Archer et al., (2015)	Females	Lifespan	Teleogryllus commodus
0.03	0.03	50.31	ID12	Archer et al., (2015)	Females	Lifespan	Teleogryllus commodus
0.03	0.03	50.31	ID12	Archer et al., (2015)	Females	Lifespan	Teleogryllus commodus
0.03	0.03	50.32	ID12	Archer et al., (2015)	Females	Lifespan	Teleogryllus commodus
0.03	0.03	50.32	ID12	Archer et al., (2015)	Females	Lifespan	Teleogryllus commodus
0.03	0.03	50.32	ID12	Archer et al., (2015)	Females	Lifespan	Teleogryllus commodus
0.03	0.03	50.32	ID12	Archer et al., (2015)	Females	Lifespan	Teleogryllus commodus
0.03	0.03	50.32	ID12	Archer et al., (2015)	Females	Lifespan	Teleogryllus commodus
0.03	0.03	50.31	ID12	Archer et al., (2015)	Females	Lifespan	Teleogryllus commodus
0.03	0.03	50.30	ID12	Archer et al., (2015)	Females	Lifespan	Teleogryllus commodus
0.03	0.03	50.28	ID12	Archer et al., (2015)	Females	Lifespan	Teleogryllus commodus
0.03	0.03	50.27	ID12	Archer et al., (2015)	Females	Lifespan	Teleogryllus commodus
0.03	0.03	50.25	ID12	Archer et al., (2015)	Females	Lifespan	Teleogryllus commodus
0.03	0.03	50.22	ID12	Archer et al., (2015)	Females	Lifespan	Teleogryllus commodus
0.01	0.03	51.67	ID12	Archer et al., (2015)	Females	Lifespan	Teleogryllus commodus
0.01	0.03	51.60	ID12	Archer et al., (2015)	Females	Lifespan	Teleogryllus commodus
0.01	0.03	51.52	ID12	Archer et al., (2015)	Females	Lifespan	Teleogryllus commodus
0.01	0.03	51.44	ID12	Archer et al., (2015)	Females	Lifespan	Teleogryllus commodus
0.01	0.03	51.37	ID12	Archer et al., (2015)	Females	Lifespan	Teleogryllus commodus
0.01	0.03	51.30	ID12	Archer et al., (2015)	Females	Lifespan	Teleogryllus commodus
0.01	0.03	51.22	ID12	Archer et al., (2015)	Females	Lifespan	Teleogryllus commodus
0.01	0.03	51.15	ID12	Archer et al., (2015)	Females	Lifespan	Teleogryllus commodus
0.01	0.03	51.08	ID12	Archer et al., (2015)	Females	Lifespan	Teleogryllus commodus
0.01	0.03	51.01	ID12	Archer et al., (2015)	Females	Lifespan	Teleogryllus commodus
0.01	0.03	50.94	ID12	Archer et al., (2015)	Females	Lifespan	Teleogryllus commodus
0.01	0.03	50.87	ID12	Archer et al., (2015)	Females	Lifespan	Teleogryllus commodus
0.01	0.03	50.80	ID12	Archer et al., (2015)	Females	Lifespan	Teleogryllus commodus
0.01	0.03	50.74	ID12	Archer et al., (2015)	Females	Lifespan	Teleogryllus commodus
0.02	0.03	50.68	ID12	Archer et al., (2015)	Females	Lifespan	Teleogryllus commodus
0.02	0.03	50.62	ID12	Archer et al., (2015)	Females	Lifespan	Teleogryllus commodus
0.02	0.03	50.56	ID12	Archer et al., (2015)	Females	Lifespan	Teleogryllus commodus
0.02	0.03	50.51	ID12	Archer et al., (2015)	Females	Lifespan	Teleogryllus commodus
0.02	0.03	50.46	ID12	Archer et al., (2015)	Females	Lifespan	Teleogryllus commodus
0.02	0.03	50.41	ID12	Archer et al., (2015)	Females	Lifespan	Teleogryllus commodus
0.02	0.03	50.37	ID12	Archer et al., (2015)	Females	Lifespan	Teleogryllus commodus
0.02	0.03	50.33	ID12	Archer et al., (2015)	Females	Lifespan	Teleogryllus commodus
0.02	0.03	50.29	ID12	Archer et al., (2015)	Females	Lifespan	Teleogryllus commodus
0.02	0.03	50.26	ID12	Archer et al., (2015)	Females	Lifespan	Teleogryllus commodus
0.02	0.03	50.23	ID12	Archer et al., (2015)	Females	Lifespan	Teleogryllus commodus
0.02	0.03	50.20	ID12	Archer et al., (2015)	Females	Lifespan	Teleogryllus commodus
0.02	0.03	50.18	ID12	Archer et al., (2015)	Females	Lifespan	Teleogryllus commodus
0.02	0.03	50.16	ID12	Archer et al., (2015)	Females	Lifespan	Teleogryllus commodus
0.02	0.03	50.14	ID12	Archer et al., (2015)	Females	Lifespan	Teleogryllus commodus
0.02	0.03	50.13	ID12	Archer et al., (2015)	Females	Lifespan	Teleogryllus commodus
0.02	0.03	50.12	ID12	Archer et al., (2015)	Females	Lifespan	Teleogryllus commodus
0.02	0.03	50.11	ID12	Archer et al., (2015)	Females	Lifespan	Teleogryllus commodus
0.02	0.03	50.10	ID12	Archer et al., (2015)	Females	Lifespan	Teleogryllus commodus
0.02	0.03	50.10	ID12	Archer et al., (2015)	Females	Lifespan	Teleogryllus commodus
0.02	0.03	50.10	ID12	Archer et al., (2015)	Females	Lifespan	Teleogryllus commodus
0.02	0.03	50.10	ID12	Archer et al., (2015)	Females	Lifespan	Teleogryllus commodus
0.02	0.03	50.10	ID12	Archer et al., (2015)	Females	Lifespan	Teleogryllus commodus
0.02	0.03	50.10	ID12	Archer et al., (2015)	Females	Lifespan	Teleogryllus commodus
0.02	0.03	50.11	ID12	Archer et al., (2015)	Females	Lifespan	Teleogryllus commodus
0.02	0.03	50.12	ID12	Archer et al., (2015)	Females	Lifespan	Teleogryllus commodus
0.02	0.03	50.13	ID12	Archer et al., (2015)	Females	Lifespan	Teleogryllus commodus
0.02	0.03	50.14	ID12	Archer et al., (2015)	Females	Lifespan	Teleogryllus commodus
0.02	0.03	50.15	ID12	Archer et al., (2015)	Females	Lifespan	Teleogryllus commodus
0.02	0.03	50.16	ID12	Archer et al., (2015)	Females	Lifespan	Teleogryllus commodus
0.02	0.03	50.17	ID12	Archer et al., (2015)	Females	Lifespan	Teleogryllus commodus
0.02	0.03	50.19	ID12	Archer et al., (2015)	Females	Lifespan	Teleogryllus commodus
0.02	0.03	50.20	ID12	Archer et al., (2015)	Females	Lifespan	Teleogryllus commodus
0.02	0.03	50.22	ID12	Archer et al., (2015)	Females	Lifespan	Teleogryllus commodus
0.02	0.03	50.23	ID12	Archer et al., (2015)	Females	Lifespan	Teleogryllus commodus
0.02	0.03	50.25	ID12	Archer et al., (2015)	Females	Lifespan	Teleogryllus commodus
0.02	0.03	50.26	ID12	Archer et al., (2015)	Females	Lifespan	Teleogryllus commodus
0.02	0.03	50.27	ID12	Archer et al., (2015)	Females	Lifespan	Teleogryllus commodus
0.03	0.03	50.28	ID12	Archer et al., (2015)	Females	Lifespan	Teleogryllus commodus
0.03	0.03	50.30	ID12	Archer et al., (2015)	Females	Lifespan	Teleogryllus commodus
0.03	0.03	50.31	ID12	Archer et al., (2015)	Females	Lifespan	Teleogryllus commodus
0.03	0.03	50.31	ID12	Archer et al., (2015)	Females	Lifespan	Teleogryllus commodus
0.03	0.03	50.32	ID12	Archer et al., (2015)	Females	Lifespan	Teleogryllus commodus
0.03	0.03	50.32	ID12	Archer et al., (2015)	Females	Lifespan	Teleogryllus commodus
0.03	0.03	50.32	ID12	Archer et al., (2015)	Females	Lifespan	Teleogryllus commodus
0.03	0.03	50.32	ID12	Archer et al., (2015)	Females	Lifespan	Teleogryllus commodus
0.03	0.03	50.32	ID12	Archer et al., (2015)	Females	Lifespan	Teleogryllus commodus
0.03	0.03	50.32	ID12	Archer et al., (2015)	Females	Lifespan	Teleogryllus commodus
0.03	0.03	50.31	ID12	Archer et al., (2015)	Females	Lifespan	Teleogryllus commodus
0.03	0.03	50.29	ID12	Archer et al., (2015)	Females	Lifespan	Teleogryllus commodus
0.03	0.03	50.28	ID12	Archer et al., (2015)	Females	Lifespan	Teleogryllus commodus
0.03	0.03	50.26	ID12	Archer et al., (2015)	Females	Lifespan	Teleogryllus commodus
0.03	0.03	50.24	ID12	Archer et al., (2015)	Females	Lifespan	Teleogryllus commodus
0.03	0.03	50.21	ID12	Archer et al., (2015)	Females	Lifespan	Teleogryllus commodus
0.03	0.03	50.18	ID12	Archer et al., (2015)	Females	Lifespan	Teleogryllus commodus
0.03	0.03	50.15	ID12	Archer et al., (2015)	Females	Lifespan	Teleogryllus commodus
0.01	0.03	51.78	ID12	Archer et al., (2015)	Females	Lifespan	Teleogryllus commodus
0.01	0.03	51.70	ID12	Archer et al., (2015)	Females	Lifespan	Teleogryllus commodus
0.01	0.03	51.63	ID12	Archer et al., (2015)	Females	Lifespan	Teleogryllus commodus
0.01	0.03	51.56	ID12	Archer et al., (2015)	Females	Lifespan	Teleogryllus commodus
0.01	0.03	51.48	ID12	Archer et al., (2015)	Females	Lifespan	Teleogryllus commodus
0.01	0.03	51.41	ID12	Archer et al., (2015)	Females	Lifespan	Teleogryllus commodus
0.01	0.03	51.33	ID12	Archer et al., (2015)	Females	Lifespan	Teleogryllus commodus
0.01	0.03	51.26	ID12	Archer et al., (2015)	Females	Lifespan	Teleogryllus commodus
0.01	0.03	51.19	ID12	Archer et al., (2015)	Females	Lifespan	Teleogryllus commodus
0.01	0.03	51.11	ID12	Archer et al., (2015)	Females	Lifespan	Teleogryllus commodus
0.01	0.03	51.04	ID12	Archer et al., (2015)	Females	Lifespan	Teleogryllus commodus
0.01	0.03	50.97	ID12	Archer et al., (2015)	Females	Lifespan	Teleogryllus commodus
0.01	0.03	50.90	ID12	Archer et al., (2015)	Females	Lifespan	Teleogryllus commodus
0.01	0.03	50.84	ID12	Archer et al., (2015)	Females	Lifespan	Teleogryllus commodus
0.01	0.03	50.77	ID12	Archer et al., (2015)	Females	Lifespan	Teleogryllus commodus
0.02	0.03	50.71	ID12	Archer et al., (2015)	Females	Lifespan	Teleogryllus commodus
0.02	0.03	50.65	ID12	Archer et al., (2015)	Females	Lifespan	Teleogryllus commodus
0.02	0.03	50.59	ID12	Archer et al., (2015)	Females	Lifespan	Teleogryllus commodus
0.02	0.03	50.54	ID12	Archer et al., (2015)	Females	Lifespan	Teleogryllus commodus
0.02	0.03	50.49	ID12	Archer et al., (2015)	Females	Lifespan	Teleogryllus commodus
0.02	0.03	50.44	ID12	Archer et al., (2015)	Females	Lifespan	Teleogryllus commodus
0.02	0.03	50.40	ID12	Archer et al., (2015)	Females	Lifespan	Teleogryllus commodus
0.02	0.03	50.36	ID12	Archer et al., (2015)	Females	Lifespan	Teleogryllus commodus
0.02	0.03	50.32	ID12	Archer et al., (2015)	Females	Lifespan	Teleogryllus commodus
0.02	0.03	50.28	ID12	Archer et al., (2015)	Females	Lifespan	Teleogryllus commodus
0.02	0.03	50.25	ID12	Archer et al., (2015)	Females	Lifespan	Teleogryllus commodus
0.02	0.03	50.23	ID12	Archer et al., (2015)	Females	Lifespan	Teleogryllus commodus
0.02	0.03	50.20	ID12	Archer et al., (2015)	Females	Lifespan	Teleogryllus commodus
0.02	0.03	50.18	ID12	Archer et al., (2015)	Females	Lifespan	Teleogryllus commodus
0.02	0.03	50.16	ID12	Archer et al., (2015)	Females	Lifespan	Teleogryllus commodus
0.02	0.03	50.15	ID12	Archer et al., (2015)	Females	Lifespan	Teleogryllus commodus
0.02	0.03	50.14	ID12	Archer et al., (2015)	Females	Lifespan	Teleogryllus commodus
0.02	0.03	50.13	ID12	Archer et al., (2015)	Females	Lifespan	Teleogryllus commodus
0.02	0.03	50.12	ID12	Archer et al., (2015)	Females	Lifespan	Teleogryllus commodus
0.02	0.03	50.12	ID12	Archer et al., (2015)	Females	Lifespan	Teleogryllus commodus
0.02	0.03	50.11	ID12	Archer et al., (2015)	Females	Lifespan	Teleogryllus commodus
0.02	0.03	50.11	ID12	Archer et al., (2015)	Females	Lifespan	Teleogryllus commodus
0.02	0.03	50.12	ID12	Archer et al., (2015)	Females	Lifespan	Teleogryllus commodus
0.02	0.03	50.12	ID12	Archer et al., (2015)	Females	Lifespan	Teleogryllus commodus
0.02	0.03	50.13	ID12	Archer et al., (2015)	Females	Lifespan	Teleogryllus commodus
0.02	0.03	50.13	ID12	Archer et al., (2015)	Females	Lifespan	Teleogryllus commodus
0.02	0.03	50.14	ID12	Archer et al., (2015)	Females	Lifespan	Teleogryllus commodus
0.02	0.03	50.15	ID12	Archer et al., (2015)	Females	Lifespan	Teleogryllus commodus
0.02	0.03	50.16	ID12	Archer et al., (2015)	Females	Lifespan	Teleogryllus commodus
0.02	0.03	50.18	ID12	Archer et al., (2015)	Females	Lifespan	Teleogryllus commodus
0.02	0.03	50.19	ID12	Archer et al., (2015)	Females	Lifespan	Teleogryllus commodus
0.02	0.03	50.20	ID12	Archer et al., (2015)	Females	Lifespan	Teleogryllus commodus
0.02	0.03	50.22	ID12	Archer et al., (2015)	Females	Lifespan	Teleogryllus commodus
0.02	0.03	50.23	ID12	Archer et al., (2015)	Females	Lifespan	Teleogryllus commodus
0.02	0.03	50.24	ID12	Archer et al., (2015)	Females	Lifespan	Teleogryllus commodus
0.02	0.03	50.26	ID12	Archer et al., (2015)	Females	Lifespan	Teleogryllus commodus
0.02	0.03	50.27	ID12	Archer et al., (2015)	Females	Lifespan	Teleogryllus commodus
0.02	0.03	50.28	ID12	Archer et al., (2015)	Females	Lifespan	Teleogryllus commodus
0.03	0.03	50.29	ID12	Archer et al., (2015)	Females	Lifespan	Teleogryllus commodus
0.03	0.03	50.30	ID12	Archer et al., (2015)	Females	Lifespan	Teleogryllus commodus
0.03	0.03	50.31	ID12	Archer et al., (2015)	Females	Lifespan	Teleogryllus commodus
0.03	0.03	50.32	ID12	Archer et al., (2015)	Females	Lifespan	Teleogryllus commodus
0.03	0.03	50.33	ID12	Archer et al., (2015)	Females	Lifespan	Teleogryllus commodus
0.03	0.03	50.33	ID12	Archer et al., (2015)	Females	Lifespan	Teleogryllus commodus
0.03	0.03	50.33	ID12	Archer et al., (2015)	Females	Lifespan	Teleogryllus commodus
0.03	0.03	50.33	ID12	Archer et al., (2015)	Females	Lifespan	Teleogryllus commodus
0.03	0.03	50.32	ID12	Archer et al., (2015)	Females	Lifespan	Teleogryllus commodus
0.03	0.03	50.32	ID12	Archer et al., (2015)	Females	Lifespan	Teleogryllus commodus
0.03	0.03	50.31	ID12	Archer et al., (2015)	Females	Lifespan	Teleogryllus commodus
0.03	0.03	50.29	ID12	Archer et al., (2015)	Females	Lifespan	Teleogryllus commodus
0.03	0.03	50.28	ID12	Archer et al., (2015)	Females	Lifespan	Teleogryllus commodus
0.03	0.03	50.26	ID12	Archer et al., (2015)	Females	Lifespan	Teleogryllus commodus
0.03	0.03	50.23	ID12	Archer et al., (2015)	Females	Lifespan	Teleogryllus commodus
0.03	0.03	50.20	ID12	Archer et al., (2015)	Females	Lifespan	Teleogryllus commodus
0.03	0.03	50.17	ID12	Archer et al., (2015)	Females	Lifespan	Teleogryllus commodus
0.03	0.03	50.14	ID12	Archer et al., (2015)	Females	Lifespan	Teleogryllus commodus
0.03	0.03	50.10	ID12	Archer et al., (2015)	Females	Lifespan	Teleogryllus commodus
0.03	0.03	50.06	ID12	Archer et al., (2015)	Females	Lifespan	Teleogryllus commodus
0.01	0.03	51.81	ID12	Archer et al., (2015)	Females	Lifespan	Teleogryllus commodus
0.01	0.03	51.74	ID12	Archer et al., (2015)	Females	Lifespan	Teleogryllus commodus
0.01	0.03	51.67	ID12	Archer et al., (2015)	Females	Lifespan	Teleogryllus commodus
0.01	0.03	51.59	ID12	Archer et al., (2015)	Females	Lifespan	Teleogryllus commodus
0.01	0.03	51.52	ID12	Archer et al., (2015)	Females	Lifespan	Teleogryllus commodus
0.01	0.03	51.45	ID12	Archer et al., (2015)	Females	Lifespan	Teleogryllus commodus
0.01	0.03	51.37	ID12	Archer et al., (2015)	Females	Lifespan	Teleogryllus commodus
0.01	0.03	51.30	ID12	Archer et al., (2015)	Females	Lifespan	Teleogryllus commodus
0.01	0.03	51.23	ID12	Archer et al., (2015)	Females	Lifespan	Teleogryllus commodus
0.01	0.03	51.15	ID12	Archer et al., (2015)	Females	Lifespan	Teleogryllus commodus
0.01	0.03	51.08	ID12	Archer et al., (2015)	Females	Lifespan	Teleogryllus commodus
0.01	0.03	51.01	ID12	Archer et al., (2015)	Females	Lifespan	Teleogryllus commodus
0.01	0.03	50.94	ID12	Archer et al., (2015)	Females	Lifespan	Teleogryllus commodus
0.01	0.03	50.87	ID12	Archer et al., (2015)	Females	Lifespan	Teleogryllus commodus
0.01	0.03	50.80	ID12	Archer et al., (2015)	Females	Lifespan	Teleogryllus commodus
0.02	0.03	50.74	ID12	Archer et al., (2015)	Females	Lifespan	Teleogryllus commodus
0.02	0.03	50.68	ID12	Archer et al., (2015)	Females	Lifespan	Teleogryllus commodus
0.02	0.03	50.62	ID12	Archer et al., (2015)	Females	Lifespan	Teleogryllus commodus
0.02	0.03	50.57	ID12	Archer et al., (2015)	Females	Lifespan	Teleogryllus commodus
0.02	0.03	50.52	ID12	Archer et al., (2015)	Females	Lifespan	Teleogryllus commodus
0.02	0.03	50.47	ID12	Archer et al., (2015)	Females	Lifespan	Teleogryllus commodus
0.02	0.03	50.42	ID12	Archer et al., (2015)	Females	Lifespan	Teleogryllus commodus
0.02	0.03	50.38	ID12	Archer et al., (2015)	Females	Lifespan	Teleogryllus commodus
0.02	0.03	50.34	ID12	Archer et al., (2015)	Females	Lifespan	Teleogryllus commodus
0.02	0.03	50.31	ID12	Archer et al., (2015)	Females	Lifespan	Teleogryllus commodus
0.02	0.03	50.28	ID12	Archer et al., (2015)	Females	Lifespan	Teleogryllus commodus
0.02	0.03	50.25	ID12	Archer et al., (2015)	Females	Lifespan	Teleogryllus commodus
0.02	0.03	50.22	ID12	Archer et al., (2015)	Females	Lifespan	Teleogryllus commodus
0.02	0.03	50.20	ID12	Archer et al., (2015)	Females	Lifespan	Teleogryllus commodus
0.02	0.03	50.18	ID12	Archer et al., (2015)	Females	Lifespan	Teleogryllus commodus
0.02	0.03	50.17	ID12	Archer et al., (2015)	Females	Lifespan	Teleogryllus commodus
0.02	0.03	50.16	ID12	Archer et al., (2015)	Females	Lifespan	Teleogryllus commodus
0.02	0.03	50.15	ID12	Archer et al., (2015)	Females	Lifespan	Teleogryllus commodus
0.02	0.03	50.14	ID12	Archer et al., (2015)	Females	Lifespan	Teleogryllus commodus
0.02	0.03	50.13	ID12	Archer et al., (2015)	Females	Lifespan	Teleogryllus commodus
0.02	0.03	50.13	ID12	Archer et al., (2015)	Females	Lifespan	Teleogryllus commodus
0.02	0.03	50.13	ID12	Archer et al., (2015)	Females	Lifespan	Teleogryllus commodus
0.02	0.03	50.13	ID12	Archer et al., (2015)	Females	Lifespan	Teleogryllus commodus
0.02	0.03	50.14	ID12	Archer et al., (2015)	Females	Lifespan	Teleogryllus commodus
0.02	0.03	50.14	ID12	Archer et al., (2015)	Females	Lifespan	Teleogryllus commodus
0.02	0.03	50.15	ID12	Archer et al., (2015)	Females	Lifespan	Teleogryllus commodus
0.02	0.03	50.16	ID12	Archer et al., (2015)	Females	Lifespan	Teleogryllus commodus
0.02	0.03	50.17	ID12	Archer et al., (2015)	Females	Lifespan	Teleogryllus commodus
0.02	0.03	50.18	ID12	Archer et al., (2015)	Females	Lifespan	Teleogryllus commodus
0.02	0.03	50.19	ID12	Archer et al., (2015)	Females	Lifespan	Teleogryllus commodus
0.02	0.03	50.20	ID12	Archer et al., (2015)	Females	Lifespan	Teleogryllus commodus
0.02	0.03	50.22	ID12	Archer et al., (2015)	Females	Lifespan	Teleogryllus commodus
0.02	0.03	50.23	ID12	Archer et al., (2015)	Females	Lifespan	Teleogryllus commodus
0.02	0.03	50.24	ID12	Archer et al., (2015)	Females	Lifespan	Teleogryllus commodus
0.02	0.03	50.26	ID12	Archer et al., (2015)	Females	Lifespan	Teleogryllus commodus
0.02	0.03	50.27	ID12	Archer et al., (2015)	Females	Lifespan	Teleogryllus commodus
0.02	0.03	50.28	ID12	Archer et al., (2015)	Females	Lifespan	Teleogryllus commodus
0.02	0.03	50.29	ID12	Archer et al., (2015)	Females	Lifespan	Teleogryllus commodus
0.03	0.03	50.30	ID12	Archer et al., (2015)	Females	Lifespan	Teleogryllus commodus
0.03	0.03	50.31	ID12	Archer et al., (2015)	Females	Lifespan	Teleogryllus commodus
0.03	0.03	50.32	ID12	Archer et al., (2015)	Females	Lifespan	Teleogryllus commodus
0.03	0.03	50.33	ID12	Archer et al., (2015)	Females	Lifespan	Teleogryllus commodus
0.03	0.03	50.33	ID12	Archer et al., (2015)	Females	Lifespan	Teleogryllus commodus
0.03	0.03	50.33	ID12	Archer et al., (2015)	Females	Lifespan	Teleogryllus commodus
0.03	0.03	50.33	ID12	Archer et al., (2015)	Females	Lifespan	Teleogryllus commodus
0.03	0.03	50.33	ID12	Archer et al., (2015)	Females	Lifespan	Teleogryllus commodus
0.03	0.03	50.32	ID12	Archer et al., (2015)	Females	Lifespan	Teleogryllus commodus
0.03	0.03	50.32	ID12	Archer et al., (2015)	Females	Lifespan	Teleogryllus commodus
0.03	0.03	50.30	ID12	Archer et al., (2015)	Females	Lifespan	Teleogryllus commodus
0.03	0.03	50.29	ID12	Archer et al., (2015)	Females	Lifespan	Teleogryllus commodus
0.03	0.03	50.27	ID12	Archer et al., (2015)	Females	Lifespan	Teleogryllus commodus
0.03	0.03	50.25	ID12	Archer et al., (2015)	Females	Lifespan	Teleogryllus commodus
0.03	0.03	50.22	ID12	Archer et al., (2015)	Females	Lifespan	Teleogryllus commodus
0.03	0.03	50.20	ID12	Archer et al., (2015)	Females	Lifespan	Teleogryllus commodus
0.03	0.03	50.16	ID12	Archer et al., (2015)	Females	Lifespan	Teleogryllus commodus
0.03	0.03	50.13	ID12	Archer et al., (2015)	Females	Lifespan	Teleogryllus commodus
0.03	0.03	50.08	ID12	Archer et al., (2015)	Females	Lifespan	Teleogryllus commodus
0.03	0.03	50.04	ID12	Archer et al., (2015)	Females	Lifespan	Teleogryllus commodus
0.03	0.03	49.99	ID12	Archer et al., (2015)	Females	Lifespan	Teleogryllus commodus
0.01	0.03	51.84	ID12	Archer et al., (2015)	Females	Lifespan	Teleogryllus commodus
0.01	0.03	51.77	ID12	Archer et al., (2015)	Females	Lifespan	Teleogryllus commodus
0.01	0.03	51.70	ID12	Archer et al., (2015)	Females	Lifespan	Teleogryllus commodus
0.01	0.03	51.63	ID12	Archer et al., (2015)	Females	Lifespan	Teleogryllus commodus
0.01	0.03	51.56	ID12	Archer et al., (2015)	Females	Lifespan	Teleogryllus commodus
0.01	0.03	51.49	ID12	Archer et al., (2015)	Females	Lifespan	Teleogryllus commodus
0.01	0.03	51.41	ID12	Archer et al., (2015)	Females	Lifespan	Teleogryllus commodus
0.01	0.03	51.34	ID12	Archer et al., (2015)	Females	Lifespan	Teleogryllus commodus
0.01	0.03	51.26	ID12	Archer et al., (2015)	Females	Lifespan	Teleogryllus commodus
0.01	0.03	51.19	ID12	Archer et al., (2015)	Females	Lifespan	Teleogryllus commodus
0.01	0.03	51.12	ID12	Archer et al., (2015)	Females	Lifespan	Teleogryllus commodus
0.01	0.03	51.05	ID12	Archer et al., (2015)	Females	Lifespan	Teleogryllus commodus
0.01	0.03	50.98	ID12	Archer et al., (2015)	Females	Lifespan	Teleogryllus commodus
0.01	0.03	50.91	ID12	Archer et al., (2015)	Females	Lifespan	Teleogryllus commodus
0.01	0.03	50.84	ID12	Archer et al., (2015)	Females	Lifespan	Teleogryllus commodus
0.02	0.03	50.78	ID12	Archer et al., (2015)	Females	Lifespan	Teleogryllus commodus
0.02	0.03	50.71	ID12	Archer et al., (2015)	Females	Lifespan	Teleogryllus commodus
0.02	0.03	50.65	ID12	Archer et al., (2015)	Females	Lifespan	Teleogryllus commodus
0.02	0.03	50.60	ID12	Archer et al., (2015)	Females	Lifespan	Teleogryllus commodus
0.02	0.03	50.55	ID12	Archer et al., (2015)	Females	Lifespan	Teleogryllus commodus
0.02	0.03	50.50	ID12	Archer et al., (2015)	Females	Lifespan	Teleogryllus commodus
0.02	0.03	50.45	ID12	Archer et al., (2015)	Females	Lifespan	Teleogryllus commodus
0.02	0.03	50.41	ID12	Archer et al., (2015)	Females	Lifespan	Teleogryllus commodus
0.02	0.03	50.37	ID12	Archer et al., (2015)	Females	Lifespan	Teleogryllus commodus
0.02	0.03	50.33	ID12	Archer et al., (2015)	Females	Lifespan	Teleogryllus commodus
0.02	0.03	50.30	ID12	Archer et al., (2015)	Females	Lifespan	Teleogryllus commodus
0.02	0.03	50.27	ID12	Archer et al., (2015)	Females	Lifespan	Teleogryllus commodus
0.02	0.03	50.25	ID12	Archer et al., (2015)	Females	Lifespan	Teleogryllus commodus
0.02	0.03	50.23	ID12	Archer et al., (2015)	Females	Lifespan	Teleogryllus commodus
0.02	0.03	50.21	ID12	Archer et al., (2015)	Females	Lifespan	Teleogryllus commodus
0.02	0.03	50.19	ID12	Archer et al., (2015)	Females	Lifespan	Teleogryllus commodus
0.02	0.03	50.18	ID12	Archer et al., (2015)	Females	Lifespan	Teleogryllus commodus
0.02	0.03	50.17	ID12	Archer et al., (2015)	Females	Lifespan	Teleogryllus commodus
0.02	0.03	50.16	ID12	Archer et al., (2015)	Females	Lifespan	Teleogryllus commodus
0.02	0.03	50.15	ID12	Archer et al., (2015)	Females	Lifespan	Teleogryllus commodus
0.02	0.03	50.15	ID12	Archer et al., (2015)	Females	Lifespan	Teleogryllus commodus
0.02	0.03	50.15	ID12	Archer et al., (2015)	Females	Lifespan	Teleogryllus commodus
0.02	0.03	50.15	ID12	Archer et al., (2015)	Females	Lifespan	Teleogryllus commodus
0.02	0.03	50.16	ID12	Archer et al., (2015)	Females	Lifespan	Teleogryllus commodus
0.02	0.03	50.16	ID12	Archer et al., (2015)	Females	Lifespan	Teleogryllus commodus
0.02	0.03	50.17	ID12	Archer et al., (2015)	Females	Lifespan	Teleogryllus commodus
0.02	0.03	50.18	ID12	Archer et al., (2015)	Females	Lifespan	Teleogryllus commodus
0.02	0.03	50.19	ID12	Archer et al., (2015)	Females	Lifespan	Teleogryllus commodus
0.02	0.03	50.20	ID12	Archer et al., (2015)	Females	Lifespan	Teleogryllus commodus
0.02	0.03	50.21	ID12	Archer et al., (2015)	Females	Lifespan	Teleogryllus commodus
0.02	0.03	50.22	ID12	Archer et al., (2015)	Females	Lifespan	Teleogryllus commodus
0.02	0.03	50.23	ID12	Archer et al., (2015)	Females	Lifespan	Teleogryllus commodus
0.02	0.03	50.25	ID12	Archer et al., (2015)	Females	Lifespan	Teleogryllus commodus
0.02	0.03	50.26	ID12	Archer et al., (2015)	Females	Lifespan	Teleogryllus commodus
0.02	0.03	50.27	ID12	Archer et al., (2015)	Females	Lifespan	Teleogryllus commodus
0.02	0.03	50.28	ID12	Archer et al., (2015)	Females	Lifespan	Teleogryllus commodus
0.02	0.03	50.30	ID12	Archer et al., (2015)	Females	Lifespan	Teleogryllus commodus
0.02	0.03	50.31	ID12	Archer et al., (2015)	Females	Lifespan	Teleogryllus commodus
0.03	0.03	50.32	ID12	Archer et al., (2015)	Females	Lifespan	Teleogryllus commodus
0.03	0.03	50.32	ID12	Archer et al., (2015)	Females	Lifespan	Teleogryllus commodus
0.03	0.03	50.33	ID12	Archer et al., (2015)	Females	Lifespan	Teleogryllus commodus
0.03	0.03	50.34	ID12	Archer et al., (2015)	Females	Lifespan	Teleogryllus commodus
0.03	0.03	50.34	ID12	Archer et al., (2015)	Females	Lifespan	Teleogryllus commodus
0.03	0.03	50.34	ID12	Archer et al., (2015)	Females	Lifespan	Teleogryllus commodus
0.03	0.03	50.34	ID12	Archer et al., (2015)	Females	Lifespan	Teleogryllus commodus
0.03	0.03	50.33	ID12	Archer et al., (2015)	Females	Lifespan	Teleogryllus commodus
0.03	0.03	50.33	ID12	Archer et al., (2015)	Females	Lifespan	Teleogryllus commodus
0.03	0.03	50.32	ID12	Archer et al., (2015)	Females	Lifespan	Teleogryllus commodus
0.03	0.03	50.30	ID12	Archer et al., (2015)	Females	Lifespan	Teleogryllus commodus
0.03	0.03	50.29	ID12	Archer et al., (2015)	Females	Lifespan	Teleogryllus commodus
0.03	0.03	50.27	ID12	Archer et al., (2015)	Females	Lifespan	Teleogryllus commodus
0.03	0.03	50.24	ID12	Archer et al., (2015)	Females	Lifespan	Teleogryllus commodus
0.03	0.03	50.22	ID12	Archer et al., (2015)	Females	Lifespan	Teleogryllus commodus
0.03	0.03	50.19	ID12	Archer et al., (2015)	Females	Lifespan	Teleogryllus commodus
0.03	0.03	50.15	ID12	Archer et al., (2015)	Females	Lifespan	Teleogryllus commodus
0.03	0.03	50.11	ID12	Archer et al., (2015)	Females	Lifespan	Teleogryllus commodus
0.03	0.03	50.07	ID12	Archer et al., (2015)	Females	Lifespan	Teleogryllus commodus
0.03	0.03	50.02	ID12	Archer et al., (2015)	Females	Lifespan	Teleogryllus commodus
0.03	0.03	49.97	ID12	Archer et al., (2015)	Females	Lifespan	Teleogryllus commodus
0.03	0.03	49.91	ID12	Archer et al., (2015)	Females	Lifespan	Teleogryllus commodus
0.03	0.03	49.85	ID12	Archer et al., (2015)	Females	Lifespan	Teleogryllus commodus
0.01	0.03	51.94	ID12	Archer et al., (2015)	Females	Lifespan	Teleogryllus commodus
0.01	0.03	51.88	ID12	Archer et al., (2015)	Females	Lifespan	Teleogryllus commodus
0.01	0.03	51.81	ID12	Archer et al., (2015)	Females	Lifespan	Teleogryllus commodus
0.01	0.03	51.74	ID12	Archer et al., (2015)	Females	Lifespan	Teleogryllus commodus
0.01	0.03	51.67	ID12	Archer et al., (2015)	Females	Lifespan	Teleogryllus commodus
0.01	0.03	51.60	ID12	Archer et al., (2015)	Females	Lifespan	Teleogryllus commodus
0.01	0.03	51.53	ID12	Archer et al., (2015)	Females	Lifespan	Teleogryllus commodus
0.01	0.03	51.45	ID12	Archer et al., (2015)	Females	Lifespan	Teleogryllus commodus
0.01	0.03	51.38	ID12	Archer et al., (2015)	Females	Lifespan	Teleogryllus commodus
0.01	0.03	51.30	ID12	Archer et al., (2015)	Females	Lifespan	Teleogryllus commodus
0.01	0.03	51.23	ID12	Archer et al., (2015)	Females	Lifespan	Teleogryllus commodus
0.01	0.03	51.16	ID12	Archer et al., (2015)	Females	Lifespan	Teleogryllus commodus
0.01	0.03	51.09	ID12	Archer et al., (2015)	Females	Lifespan	Teleogryllus commodus
0.01	0.03	51.01	ID12	Archer et al., (2015)	Females	Lifespan	Teleogryllus commodus
0.01	0.03	50.94	ID12	Archer et al., (2015)	Females	Lifespan	Teleogryllus commodus
0.01	0.03	50.88	ID12	Archer et al., (2015)	Females	Lifespan	Teleogryllus commodus
0.02	0.03	50.81	ID12	Archer et al., (2015)	Females	Lifespan	Teleogryllus commodus
0.02	0.03	50.75	ID12	Archer et al., (2015)	Females	Lifespan	Teleogryllus commodus
0.02	0.03	50.69	ID12	Archer et al., (2015)	Females	Lifespan	Teleogryllus commodus
0.02	0.03	50.63	ID12	Archer et al., (2015)	Females	Lifespan	Teleogryllus commodus
0.02	0.03	50.58	ID12	Archer et al., (2015)	Females	Lifespan	Teleogryllus commodus
0.02	0.03	50.53	ID12	Archer et al., (2015)	Females	Lifespan	Teleogryllus commodus
0.02	0.03	50.48	ID12	Archer et al., (2015)	Females	Lifespan	Teleogryllus commodus
0.02	0.03	50.44	ID12	Archer et al., (2015)	Females	Lifespan	Teleogryllus commodus
0.02	0.03	50.40	ID12	Archer et al., (2015)	Females	Lifespan	Teleogryllus commodus
0.02	0.03	50.36	ID12	Archer et al., (2015)	Females	Lifespan	Teleogryllus commodus
0.02	0.03	50.33	ID12	Archer et al., (2015)	Females	Lifespan	Teleogryllus commodus
0.02	0.03	50.30	ID12	Archer et al., (2015)	Females	Lifespan	Teleogryllus commodus
0.02	0.03	50.27	ID12	Archer et al., (2015)	Females	Lifespan	Teleogryllus commodus
0.02	0.03	50.25	ID12	Archer et al., (2015)	Females	Lifespan	Teleogryllus commodus
0.02	0.03	50.23	ID12	Archer et al., (2015)	Females	Lifespan	Teleogryllus commodus
0.02	0.03	50.21	ID12	Archer et al., (2015)	Females	Lifespan	Teleogryllus commodus
0.02	0.03	50.20	ID12	Archer et al., (2015)	Females	Lifespan	Teleogryllus commodus
0.02	0.03	50.19	ID12	Archer et al., (2015)	Females	Lifespan	Teleogryllus commodus
0.02	0.03	50.18	ID12	Archer et al., (2015)	Females	Lifespan	Teleogryllus commodus
0.02	0.03	50.18	ID12	Archer et al., (2015)	Females	Lifespan	Teleogryllus commodus
0.02	0.03	50.17	ID12	Archer et al., (2015)	Females	Lifespan	Teleogryllus commodus
0.02	0.03	50.17	ID12	Archer et al., (2015)	Females	Lifespan	Teleogryllus commodus
0.02	0.03	50.17	ID12	Archer et al., (2015)	Females	Lifespan	Teleogryllus commodus
0.02	0.03	50.18	ID12	Archer et al., (2015)	Females	Lifespan	Teleogryllus commodus
0.02	0.03	50.18	ID12	Archer et al., (2015)	Females	Lifespan	Teleogryllus commodus
0.02	0.03	50.19	ID12	Archer et al., (2015)	Females	Lifespan	Teleogryllus commodus
0.02	0.03	50.20	ID12	Archer et al., (2015)	Females	Lifespan	Teleogryllus commodus
0.02	0.03	50.21	ID12	Archer et al., (2015)	Females	Lifespan	Teleogryllus commodus
0.02	0.03	50.22	ID12	Archer et al., (2015)	Females	Lifespan	Teleogryllus commodus
0.02	0.03	50.23	ID12	Archer et al., (2015)	Females	Lifespan	Teleogryllus commodus
0.02	0.03	50.24	ID12	Archer et al., (2015)	Females	Lifespan	Teleogryllus commodus
0.02	0.03	50.25	ID12	Archer et al., (2015)	Females	Lifespan	Teleogryllus commodus
0.02	0.03	50.26	ID12	Archer et al., (2015)	Females	Lifespan	Teleogryllus commodus
0.02	0.03	50.28	ID12	Archer et al., (2015)	Females	Lifespan	Teleogryllus commodus
0.02	0.03	50.29	ID12	Archer et al., (2015)	Females	Lifespan	Teleogryllus commodus
0.02	0.03	50.30	ID12	Archer et al., (2015)	Females	Lifespan	Teleogryllus commodus
0.02	0.03	50.31	ID12	Archer et al., (2015)	Females	Lifespan	Teleogryllus commodus
0.02	0.03	50.32	ID12	Archer et al., (2015)	Females	Lifespan	Teleogryllus commodus
0.03	0.03	50.33	ID12	Archer et al., (2015)	Females	Lifespan	Teleogryllus commodus
0.03	0.03	50.34	ID12	Archer et al., (2015)	Females	Lifespan	Teleogryllus commodus
0.03	0.03	50.34	ID12	Archer et al., (2015)	Females	Lifespan	Teleogryllus commodus
0.03	0.03	50.35	ID12	Archer et al., (2015)	Females	Lifespan	Teleogryllus commodus
0.03	0.03	50.35	ID12	Archer et al., (2015)	Females	Lifespan	Teleogryllus commodus
0.03	0.03	50.35	ID12	Archer et al., (2015)	Females	Lifespan	Teleogryllus commodus
0.03	0.03	50.34	ID12	Archer et al., (2015)	Females	Lifespan	Teleogryllus commodus
0.03	0.03	50.34	ID12	Archer et al., (2015)	Females	Lifespan	Teleogryllus commodus
0.03	0.03	50.33	ID12	Archer et al., (2015)	Females	Lifespan	Teleogryllus commodus
0.03	0.03	50.32	ID12	Archer et al., (2015)	Females	Lifespan	Teleogryllus commodus
0.03	0.03	50.30	ID12	Archer et al., (2015)	Females	Lifespan	Teleogryllus commodus
0.03	0.03	50.29	ID12	Archer et al., (2015)	Females	Lifespan	Teleogryllus commodus
0.03	0.03	50.27	ID12	Archer et al., (2015)	Females	Lifespan	Teleogryllus commodus
0.03	0.03	50.24	ID12	Archer et al., (2015)	Females	Lifespan	Teleogryllus commodus
0.03	0.03	50.21	ID12	Archer et al., (2015)	Females	Lifespan	Teleogryllus commodus
0.03	0.03	50.18	ID12	Archer et al., (2015)	Females	Lifespan	Teleogryllus commodus
0.03	0.03	50.14	ID12	Archer et al., (2015)	Females	Lifespan	Teleogryllus commodus
0.03	0.03	50.10	ID12	Archer et al., (2015)	Females	Lifespan	Teleogryllus commodus
0.03	0.03	50.05	ID12	Archer et al., (2015)	Females	Lifespan	Teleogryllus commodus
0.03	0.03	50.00	ID12	Archer et al., (2015)	Females	Lifespan	Teleogryllus commodus
0.03	0.03	49.94	ID12	Archer et al., (2015)	Females	Lifespan	Teleogryllus commodus
0.03	0.03	49.89	ID12	Archer et al., (2015)	Females	Lifespan	Teleogryllus commodus
0.03	0.03	49.82	ID12	Archer et al., (2015)	Females	Lifespan	Teleogryllus commodus
0.03	0.03	49.75	ID12	Archer et al., (2015)	Females	Lifespan	Teleogryllus commodus
0.01	0.03	51.97	ID12	Archer et al., (2015)	Females	Lifespan	Teleogryllus commodus
0.01	0.03	51.91	ID12	Archer et al., (2015)	Females	Lifespan	Teleogryllus commodus
0.01	0.03	51.84	ID12	Archer et al., (2015)	Females	Lifespan	Teleogryllus commodus
0.01	0.03	51.78	ID12	Archer et al., (2015)	Females	Lifespan	Teleogryllus commodus
0.01	0.03	51.71	ID12	Archer et al., (2015)	Females	Lifespan	Teleogryllus commodus
0.01	0.03	51.64	ID12	Archer et al., (2015)	Females	Lifespan	Teleogryllus commodus
0.01	0.03	51.57	ID12	Archer et al., (2015)	Females	Lifespan	Teleogryllus commodus
0.01	0.03	51.49	ID12	Archer et al., (2015)	Females	Lifespan	Teleogryllus commodus
0.01	0.03	51.42	ID12	Archer et al., (2015)	Females	Lifespan	Teleogryllus commodus
0.01	0.03	51.34	ID12	Archer et al., (2015)	Females	Lifespan	Teleogryllus commodus
0.01	0.03	51.27	ID12	Archer et al., (2015)	Females	Lifespan	Teleogryllus commodus
0.01	0.03	51.20	ID12	Archer et al., (2015)	Females	Lifespan	Teleogryllus commodus
0.01	0.03	51.12	ID12	Archer et al., (2015)	Females	Lifespan	Teleogryllus commodus
0.01	0.03	51.05	ID12	Archer et al., (2015)	Females	Lifespan	Teleogryllus commodus
0.01	0.03	50.98	ID12	Archer et al., (2015)	Females	Lifespan	Teleogryllus commodus
0.01	0.03	50.91	ID12	Archer et al., (2015)	Females	Lifespan	Teleogryllus commodus
0.02	0.03	50.85	ID12	Archer et al., (2015)	Females	Lifespan	Teleogryllus commodus
0.02	0.03	50.78	ID12	Archer et al., (2015)	Females	Lifespan	Teleogryllus commodus
0.02	0.03	50.72	ID12	Archer et al., (2015)	Females	Lifespan	Teleogryllus commodus
0.02	0.03	50.66	ID12	Archer et al., (2015)	Females	Lifespan	Teleogryllus commodus
0.02	0.03	50.61	ID12	Archer et al., (2015)	Females	Lifespan	Teleogryllus commodus
0.02	0.03	50.56	ID12	Archer et al., (2015)	Females	Lifespan	Teleogryllus commodus
0.02	0.03	50.51	ID12	Archer et al., (2015)	Females	Lifespan	Teleogryllus commodus
0.02	0.03	50.46	ID12	Archer et al., (2015)	Females	Lifespan	Teleogryllus commodus
0.02	0.03	50.42	ID12	Archer et al., (2015)	Females	Lifespan	Teleogryllus commodus
0.02	0.03	50.39	ID12	Archer et al., (2015)	Females	Lifespan	Teleogryllus commodus
0.02	0.03	50.35	ID12	Archer et al., (2015)	Females	Lifespan	Teleogryllus commodus
0.02	0.03	50.32	ID12	Archer et al., (2015)	Females	Lifespan	Teleogryllus commodus
0.02	0.03	50.30	ID12	Archer et al., (2015)	Females	Lifespan	Teleogryllus commodus
0.02	0.03	50.27	ID12	Archer et al., (2015)	Females	Lifespan	Teleogryllus commodus
0.02	0.03	50.25	ID12	Archer et al., (2015)	Females	Lifespan	Teleogryllus commodus
0.02	0.03	50.24	ID12	Archer et al., (2015)	Females	Lifespan	Teleogryllus commodus
0.02	0.03	50.22	ID12	Archer et al., (2015)	Females	Lifespan	Teleogryllus commodus
0.02	0.03	50.21	ID12	Archer et al., (2015)	Females	Lifespan	Teleogryllus commodus
0.02	0.03	50.20	ID12	Archer et al., (2015)	Females	Lifespan	Teleogryllus commodus
0.02	0.03	50.20	ID12	Archer et al., (2015)	Females	Lifespan	Teleogryllus commodus
0.02	0.03	50.20	ID12	Archer et al., (2015)	Females	Lifespan	Teleogryllus commodus
0.02	0.03	50.19	ID12	Archer et al., (2015)	Females	Lifespan	Teleogryllus commodus
0.02	0.03	50.20	ID12	Archer et al., (2015)	Females	Lifespan	Teleogryllus commodus
0.02	0.03	50.20	ID12	Archer et al., (2015)	Females	Lifespan	Teleogryllus commodus
0.02	0.03	50.20	ID12	Archer et al., (2015)	Females	Lifespan	Teleogryllus commodus
0.02	0.03	50.21	ID12	Archer et al., (2015)	Females	Lifespan	Teleogryllus commodus
0.02	0.03	50.22	ID12	Archer et al., (2015)	Females	Lifespan	Teleogryllus commodus
0.02	0.03	50.23	ID12	Archer et al., (2015)	Females	Lifespan	Teleogryllus commodus
0.02	0.03	50.24	ID12	Archer et al., (2015)	Females	Lifespan	Teleogryllus commodus
0.02	0.03	50.25	ID12	Archer et al., (2015)	Females	Lifespan	Teleogryllus commodus
0.02	0.03	50.26	ID12	Archer et al., (2015)	Females	Lifespan	Teleogryllus commodus
0.02	0.03	50.27	ID12	Archer et al., (2015)	Females	Lifespan	Teleogryllus commodus
0.02	0.03	50.28	ID12	Archer et al., (2015)	Females	Lifespan	Teleogryllus commodus
0.02	0.03	50.29	ID12	Archer et al., (2015)	Females	Lifespan	Teleogryllus commodus
0.02	0.03	50.30	ID12	Archer et al., (2015)	Females	Lifespan	Teleogryllus commodus
0.02	0.03	50.32	ID12	Archer et al., (2015)	Females	Lifespan	Teleogryllus commodus
0.02	0.03	50.33	ID12	Archer et al., (2015)	Females	Lifespan	Teleogryllus commodus
0.02	0.03	50.33	ID12	Archer et al., (2015)	Females	Lifespan	Teleogryllus commodus
0.03	0.03	50.34	ID12	Archer et al., (2015)	Females	Lifespan	Teleogryllus commodus
0.03	0.03	50.35	ID12	Archer et al., (2015)	Females	Lifespan	Teleogryllus commodus
0.03	0.03	50.35	ID12	Archer et al., (2015)	Females	Lifespan	Teleogryllus commodus
0.03	0.03	50.36	ID12	Archer et al., (2015)	Females	Lifespan	Teleogryllus commodus
0.03	0.03	50.36	ID12	Archer et al., (2015)	Females	Lifespan	Teleogryllus commodus
0.03	0.03	50.36	ID12	Archer et al., (2015)	Females	Lifespan	Teleogryllus commodus
0.03	0.03	50.35	ID12	Archer et al., (2015)	Females	Lifespan	Teleogryllus commodus
0.03	0.03	50.34	ID12	Archer et al., (2015)	Females	Lifespan	Teleogryllus commodus
0.03	0.03	50.33	ID12	Archer et al., (2015)	Females	Lifespan	Teleogryllus commodus
0.03	0.03	50.32	ID12	Archer et al., (2015)	Females	Lifespan	Teleogryllus commodus
0.03	0.03	50.30	ID12	Archer et al., (2015)	Females	Lifespan	Teleogryllus commodus
0.03	0.03	50.28	ID12	Archer et al., (2015)	Females	Lifespan	Teleogryllus commodus
0.03	0.03	50.26	ID12	Archer et al., (2015)	Females	Lifespan	Teleogryllus commodus
0.03	0.03	50.23	ID12	Archer et al., (2015)	Females	Lifespan	Teleogryllus commodus
0.03	0.03	50.20	ID12	Archer et al., (2015)	Females	Lifespan	Teleogryllus commodus
0.03	0.03	50.17	ID12	Archer et al., (2015)	Females	Lifespan	Teleogryllus commodus
0.03	0.03	50.13	ID12	Archer et al., (2015)	Females	Lifespan	Teleogryllus commodus
0.03	0.03	50.08	ID12	Archer et al., (2015)	Females	Lifespan	Teleogryllus commodus
0.03	0.03	50.03	ID12	Archer et al., (2015)	Females	Lifespan	Teleogryllus commodus
0.03	0.03	49.98	ID12	Archer et al., (2015)	Females	Lifespan	Teleogryllus commodus
0.03	0.03	49.92	ID12	Archer et al., (2015)	Females	Lifespan	Teleogryllus commodus
0.03	0.03	49.86	ID12	Archer et al., (2015)	Females	Lifespan	Teleogryllus commodus
0.03	0.03	49.79	ID12	Archer et al., (2015)	Females	Lifespan	Teleogryllus commodus
0.03	0.03	49.72	ID12	Archer et al., (2015)	Females	Lifespan	Teleogryllus commodus
0.03	0.03	49.64	ID12	Archer et al., (2015)	Females	Lifespan	Teleogryllus commodus
0.03	0.03	49.56	ID12	Archer et al., (2015)	Females	Lifespan	Teleogryllus commodus
0.01	0.03	52.00	ID12	Archer et al., (2015)	Females	Lifespan	Teleogryllus commodus
0.01	0.03	51.94	ID12	Archer et al., (2015)	Females	Lifespan	Teleogryllus commodus
0.01	0.03	51.88	ID12	Archer et al., (2015)	Females	Lifespan	Teleogryllus commodus
0.01	0.03	51.81	ID12	Archer et al., (2015)	Females	Lifespan	Teleogryllus commodus
0.01	0.03	51.74	ID12	Archer et al., (2015)	Females	Lifespan	Teleogryllus commodus
0.01	0.03	51.68	ID12	Archer et al., (2015)	Females	Lifespan	Teleogryllus commodus
0.01	0.03	51.60	ID12	Archer et al., (2015)	Females	Lifespan	Teleogryllus commodus
0.01	0.03	51.53	ID12	Archer et al., (2015)	Females	Lifespan	Teleogryllus commodus
0.01	0.03	51.46	ID12	Archer et al., (2015)	Females	Lifespan	Teleogryllus commodus
0.01	0.03	51.38	ID12	Archer et al., (2015)	Females	Lifespan	Teleogryllus commodus
0.01	0.03	51.31	ID12	Archer et al., (2015)	Females	Lifespan	Teleogryllus commodus
0.01	0.03	51.24	ID12	Archer et al., (2015)	Females	Lifespan	Teleogryllus commodus
0.01	0.03	51.16	ID12	Archer et al., (2015)	Females	Lifespan	Teleogryllus commodus
0.01	0.03	51.09	ID12	Archer et al., (2015)	Females	Lifespan	Teleogryllus commodus
0.01	0.03	51.02	ID12	Archer et al., (2015)	Females	Lifespan	Teleogryllus commodus
0.01	0.03	50.95	ID12	Archer et al., (2015)	Females	Lifespan	Teleogryllus commodus
0.02	0.03	50.88	ID12	Archer et al., (2015)	Females	Lifespan	Teleogryllus commodus
0.02	0.03	50.82	ID12	Archer et al., (2015)	Females	Lifespan	Teleogryllus commodus
0.02	0.03	50.75	ID12	Archer et al., (2015)	Females	Lifespan	Teleogryllus commodus
0.02	0.03	50.69	ID12	Archer et al., (2015)	Females	Lifespan	Teleogryllus commodus
0.02	0.03	50.64	ID12	Archer et al., (2015)	Females	Lifespan	Teleogryllus commodus
0.02	0.03	50.59	ID12	Archer et al., (2015)	Females	Lifespan	Teleogryllus commodus
0.02	0.03	50.54	ID12	Archer et al., (2015)	Females	Lifespan	Teleogryllus commodus
0.02	0.03	50.49	ID12	Archer et al., (2015)	Females	Lifespan	Teleogryllus commodus
0.02	0.03	50.45	ID12	Archer et al., (2015)	Females	Lifespan	Teleogryllus commodus
0.02	0.03	50.41	ID12	Archer et al., (2015)	Females	Lifespan	Teleogryllus commodus
0.02	0.03	50.38	ID12	Archer et al., (2015)	Females	Lifespan	Teleogryllus commodus
0.02	0.03	50.35	ID12	Archer et al., (2015)	Females	Lifespan	Teleogryllus commodus
0.02	0.03	50.32	ID12	Archer et al., (2015)	Females	Lifespan	Teleogryllus commodus
0.02	0.03	50.30	ID12	Archer et al., (2015)	Females	Lifespan	Teleogryllus commodus
0.02	0.03	50.28	ID12	Archer et al., (2015)	Females	Lifespan	Teleogryllus commodus
0.02	0.03	50.26	ID12	Archer et al., (2015)	Females	Lifespan	Teleogryllus commodus
0.02	0.03	50.25	ID12	Archer et al., (2015)	Females	Lifespan	Teleogryllus commodus
0.02	0.03	50.24	ID12	Archer et al., (2015)	Females	Lifespan	Teleogryllus commodus
0.02	0.03	50.23	ID12	Archer et al., (2015)	Females	Lifespan	Teleogryllus commodus
0.02	0.03	50.22	ID12	Archer et al., (2015)	Females	Lifespan	Teleogryllus commodus
0.02	0.03	50.22	ID12	Archer et al., (2015)	Females	Lifespan	Teleogryllus commodus
0.02	0.03	50.22	ID12	Archer et al., (2015)	Females	Lifespan	Teleogryllus commodus
0.02	0.03	50.22	ID12	Archer et al., (2015)	Females	Lifespan	Teleogryllus commodus
0.02	0.03	50.22	ID12	Archer et al., (2015)	Females	Lifespan	Teleogryllus commodus
0.02	0.03	50.23	ID12	Archer et al., (2015)	Females	Lifespan	Teleogryllus commodus
0.02	0.03	50.23	ID12	Archer et al., (2015)	Females	Lifespan	Teleogryllus commodus
0.02	0.03	50.24	ID12	Archer et al., (2015)	Females	Lifespan	Teleogryllus commodus
0.02	0.03	50.25	ID12	Archer et al., (2015)	Females	Lifespan	Teleogryllus commodus
0.02	0.03	50.26	ID12	Archer et al., (2015)	Females	Lifespan	Teleogryllus commodus
0.02	0.03	50.27	ID12	Archer et al., (2015)	Females	Lifespan	Teleogryllus commodus
0.02	0.03	50.28	ID12	Archer et al., (2015)	Females	Lifespan	Teleogryllus commodus
0.02	0.03	50.29	ID12	Archer et al., (2015)	Females	Lifespan	Teleogryllus commodus
0.02	0.03	50.30	ID12	Archer et al., (2015)	Females	Lifespan	Teleogryllus commodus
0.02	0.03	50.31	ID12	Archer et al., (2015)	Females	Lifespan	Teleogryllus commodus
0.02	0.03	50.32	ID12	Archer et al., (2015)	Females	Lifespan	Teleogryllus commodus
0.02	0.03	50.33	ID12	Archer et al., (2015)	Females	Lifespan	Teleogryllus commodus
0.02	0.03	50.34	ID12	Archer et al., (2015)	Females	Lifespan	Teleogryllus commodus
0.02	0.03	50.35	ID12	Archer et al., (2015)	Females	Lifespan	Teleogryllus commodus
0.03	0.03	50.36	ID12	Archer et al., (2015)	Females	Lifespan	Teleogryllus commodus
0.03	0.03	50.36	ID12	Archer et al., (2015)	Females	Lifespan	Teleogryllus commodus
0.03	0.03	50.37	ID12	Archer et al., (2015)	Females	Lifespan	Teleogryllus commodus
0.03	0.03	50.37	ID12	Archer et al., (2015)	Females	Lifespan	Teleogryllus commodus
0.03	0.03	50.37	ID12	Archer et al., (2015)	Females	Lifespan	Teleogryllus commodus
0.03	0.03	50.36	ID12	Archer et al., (2015)	Females	Lifespan	Teleogryllus commodus
0.03	0.03	50.36	ID12	Archer et al., (2015)	Females	Lifespan	Teleogryllus commodus
0.03	0.03	50.35	ID12	Archer et al., (2015)	Females	Lifespan	Teleogryllus commodus
0.03	0.03	50.34	ID12	Archer et al., (2015)	Females	Lifespan	Teleogryllus commodus
0.03	0.03	50.32	ID12	Archer et al., (2015)	Females	Lifespan	Teleogryllus commodus
0.03	0.03	50.30	ID12	Archer et al., (2015)	Females	Lifespan	Teleogryllus commodus
0.03	0.03	50.28	ID12	Archer et al., (2015)	Females	Lifespan	Teleogryllus commodus
0.03	0.03	50.26	ID12	Archer et al., (2015)	Females	Lifespan	Teleogryllus commodus
0.03	0.03	50.23	ID12	Archer et al., (2015)	Females	Lifespan	Teleogryllus commodus
0.03	0.03	50.19	ID12	Archer et al., (2015)	Females	Lifespan	Teleogryllus commodus
0.03	0.03	50.16	ID12	Archer et al., (2015)	Females	Lifespan	Teleogryllus commodus
0.03	0.03	50.11	ID12	Archer et al., (2015)	Females	Lifespan	Teleogryllus commodus
0.03	0.03	50.07	ID12	Archer et al., (2015)	Females	Lifespan	Teleogryllus commodus
0.03	0.03	50.01	ID12	Archer et al., (2015)	Females	Lifespan	Teleogryllus commodus
0.03	0.03	49.96	ID12	Archer et al., (2015)	Females	Lifespan	Teleogryllus commodus
0.03	0.03	49.90	ID12	Archer et al., (2015)	Females	Lifespan	Teleogryllus commodus
0.03	0.03	49.83	ID12	Archer et al., (2015)	Females	Lifespan	Teleogryllus commodus
0.03	0.03	49.76	ID12	Archer et al., (2015)	Females	Lifespan	Teleogryllus commodus
0.03	0.03	49.69	ID12	Archer et al., (2015)	Females	Lifespan	Teleogryllus commodus
0.03	0.03	49.61	ID12	Archer et al., (2015)	Females	Lifespan	Teleogryllus commodus
0.03	0.03	49.52	ID12	Archer et al., (2015)	Females	Lifespan	Teleogryllus commodus
0.03	0.03	49.44	ID12	Archer et al., (2015)	Females	Lifespan	Teleogryllus commodus
0.03	0.03	49.34	ID12	Archer et al., (2015)	Females	Lifespan	Teleogryllus commodus
0.01	0.03	52.03	ID12	Archer et al., (2015)	Females	Lifespan	Teleogryllus commodus
0.01	0.03	51.97	ID12	Archer et al., (2015)	Females	Lifespan	Teleogryllus commodus
0.01	0.03	51.91	ID12	Archer et al., (2015)	Females	Lifespan	Teleogryllus commodus
0.01	0.03	51.84	ID12	Archer et al., (2015)	Females	Lifespan	Teleogryllus commodus
0.01	0.03	51.78	ID12	Archer et al., (2015)	Females	Lifespan	Teleogryllus commodus
0.01	0.03	51.71	ID12	Archer et al., (2015)	Females	Lifespan	Teleogryllus commodus
0.01	0.03	51.64	ID12	Archer et al., (2015)	Females	Lifespan	Teleogryllus commodus
0.01	0.03	51.57	ID12	Archer et al., (2015)	Females	Lifespan	Teleogryllus commodus
0.01	0.03	51.50	ID12	Archer et al., (2015)	Females	Lifespan	Teleogryllus commodus
0.01	0.03	51.42	ID12	Archer et al., (2015)	Females	Lifespan	Teleogryllus commodus
0.01	0.03	51.35	ID12	Archer et al., (2015)	Females	Lifespan	Teleogryllus commodus
0.01	0.03	51.27	ID12	Archer et al., (2015)	Females	Lifespan	Teleogryllus commodus
0.01	0.03	51.20	ID12	Archer et al., (2015)	Females	Lifespan	Teleogryllus commodus
0.01	0.03	51.13	ID12	Archer et al., (2015)	Females	Lifespan	Teleogryllus commodus
0.01	0.03	51.05	ID12	Archer et al., (2015)	Females	Lifespan	Teleogryllus commodus
0.01	0.03	50.98	ID12	Archer et al., (2015)	Females	Lifespan	Teleogryllus commodus
0.02	0.03	50.91	ID12	Archer et al., (2015)	Females	Lifespan	Teleogryllus commodus
0.02	0.03	50.85	ID12	Archer et al., (2015)	Females	Lifespan	Teleogryllus commodus
0.02	0.03	50.79	ID12	Archer et al., (2015)	Females	Lifespan	Teleogryllus commodus
0.02	0.03	50.73	ID12	Archer et al., (2015)	Females	Lifespan	Teleogryllus commodus
0.02	0.03	50.67	ID12	Archer et al., (2015)	Females	Lifespan	Teleogryllus commodus
0.02	0.03	50.62	ID12	Archer et al., (2015)	Females	Lifespan	Teleogryllus commodus
0.02	0.03	50.57	ID12	Archer et al., (2015)	Females	Lifespan	Teleogryllus commodus
0.02	0.03	50.52	ID12	Archer et al., (2015)	Females	Lifespan	Teleogryllus commodus
0.02	0.03	50.48	ID12	Archer et al., (2015)	Females	Lifespan	Teleogryllus commodus
0.02	0.03	50.44	ID12	Archer et al., (2015)	Females	Lifespan	Teleogryllus commodus
0.02	0.03	50.41	ID12	Archer et al., (2015)	Females	Lifespan	Teleogryllus commodus
0.02	0.03	50.37	ID12	Archer et al., (2015)	Females	Lifespan	Teleogryllus commodus
0.02	0.03	50.35	ID12	Archer et al., (2015)	Females	Lifespan	Teleogryllus commodus
0.02	0.03	50.32	ID12	Archer et al., (2015)	Females	Lifespan	Teleogryllus commodus
0.02	0.03	50.30	ID12	Archer et al., (2015)	Females	Lifespan	Teleogryllus commodus
0.02	0.03	50.29	ID12	Archer et al., (2015)	Females	Lifespan	Teleogryllus commodus
0.02	0.03	50.27	ID12	Archer et al., (2015)	Females	Lifespan	Teleogryllus commodus
0.02	0.03	50.26	ID12	Archer et al., (2015)	Females	Lifespan	Teleogryllus commodus
0.02	0.03	50.25	ID12	Archer et al., (2015)	Females	Lifespan	Teleogryllus commodus
0.02	0.03	50.25	ID12	Archer et al., (2015)	Females	Lifespan	Teleogryllus commodus
0.02	0.03	50.24	ID12	Archer et al., (2015)	Females	Lifespan	Teleogryllus commodus
0.02	0.03	50.24	ID12	Archer et al., (2015)	Females	Lifespan	Teleogryllus commodus
0.02	0.03	50.24	ID12	Archer et al., (2015)	Females	Lifespan	Teleogryllus commodus
0.02	0.03	50.25	ID12	Archer et al., (2015)	Females	Lifespan	Teleogryllus commodus
0.02	0.03	50.25	ID12	Archer et al., (2015)	Females	Lifespan	Teleogryllus commodus
0.02	0.03	50.26	ID12	Archer et al., (2015)	Females	Lifespan	Teleogryllus commodus
0.02	0.03	50.26	ID12	Archer et al., (2015)	Females	Lifespan	Teleogryllus commodus
0.02	0.03	50.27	ID12	Archer et al., (2015)	Females	Lifespan	Teleogryllus commodus
0.02	0.03	50.28	ID12	Archer et al., (2015)	Females	Lifespan	Teleogryllus commodus
0.02	0.03	50.29	ID12	Archer et al., (2015)	Females	Lifespan	Teleogryllus commodus
0.02	0.03	50.30	ID12	Archer et al., (2015)	Females	Lifespan	Teleogryllus commodus
0.02	0.03	50.31	ID12	Archer et al., (2015)	Females	Lifespan	Teleogryllus commodus
0.02	0.03	50.32	ID12	Archer et al., (2015)	Females	Lifespan	Teleogryllus commodus
0.02	0.03	50.33	ID12	Archer et al., (2015)	Females	Lifespan	Teleogryllus commodus
0.02	0.03	50.34	ID12	Archer et al., (2015)	Females	Lifespan	Teleogryllus commodus
0.02	0.03	50.35	ID12	Archer et al., (2015)	Females	Lifespan	Teleogryllus commodus
0.02	0.03	50.36	ID12	Archer et al., (2015)	Females	Lifespan	Teleogryllus commodus
0.02	0.03	50.37	ID12	Archer et al., (2015)	Females	Lifespan	Teleogryllus commodus
0.03	0.03	50.37	ID12	Archer et al., (2015)	Females	Lifespan	Teleogryllus commodus
0.03	0.03	50.38	ID12	Archer et al., (2015)	Females	Lifespan	Teleogryllus commodus
0.03	0.03	50.38	ID12	Archer et al., (2015)	Females	Lifespan	Teleogryllus commodus
0.03	0.03	50.38	ID12	Archer et al., (2015)	Females	Lifespan	Teleogryllus commodus
0.03	0.03	50.38	ID12	Archer et al., (2015)	Females	Lifespan	Teleogryllus commodus
0.03	0.03	50.37	ID12	Archer et al., (2015)	Females	Lifespan	Teleogryllus commodus
0.03	0.03	50.36	ID12	Archer et al., (2015)	Females	Lifespan	Teleogryllus commodus
0.03	0.03	50.35	ID12	Archer et al., (2015)	Females	Lifespan	Teleogryllus commodus
0.03	0.03	50.34	ID12	Archer et al., (2015)	Females	Lifespan	Teleogryllus commodus
0.03	0.03	50.32	ID12	Archer et al., (2015)	Females	Lifespan	Teleogryllus commodus
0.03	0.03	50.30	ID12	Archer et al., (2015)	Females	Lifespan	Teleogryllus commodus
0.03	0.03	50.28	ID12	Archer et al., (2015)	Females	Lifespan	Teleogryllus commodus
0.03	0.03	50.25	ID12	Archer et al., (2015)	Females	Lifespan	Teleogryllus commodus
0.03	0.03	50.22	ID12	Archer et al., (2015)	Females	Lifespan	Teleogryllus commodus
0.03	0.03	50.19	ID12	Archer et al., (2015)	Females	Lifespan	Teleogryllus commodus
0.03	0.03	50.14	ID12	Archer et al., (2015)	Females	Lifespan	Teleogryllus commodus
0.03	0.03	50.10	ID12	Archer et al., (2015)	Females	Lifespan	Teleogryllus commodus
0.03	0.03	50.05	ID12	Archer et al., (2015)	Females	Lifespan	Teleogryllus commodus
0.03	0.03	49.99	ID12	Archer et al., (2015)	Females	Lifespan	Teleogryllus commodus
0.03	0.03	49.93	ID12	Archer et al., (2015)	Females	Lifespan	Teleogryllus commodus
0.03	0.03	49.87	ID12	Archer et al., (2015)	Females	Lifespan	Teleogryllus commodus
0.03	0.03	49.80	ID12	Archer et al., (2015)	Females	Lifespan	Teleogryllus commodus
0.03	0.03	49.73	ID12	Archer et al., (2015)	Females	Lifespan	Teleogryllus commodus
0.03	0.03	49.65	ID12	Archer et al., (2015)	Females	Lifespan	Teleogryllus commodus
0.03	0.03	49.57	ID12	Archer et al., (2015)	Females	Lifespan	Teleogryllus commodus
0.03	0.03	49.48	ID12	Archer et al., (2015)	Females	Lifespan	Teleogryllus commodus
0.03	0.03	49.39	ID12	Archer et al., (2015)	Females	Lifespan	Teleogryllus commodus
0.03	0.03	49.29	ID12	Archer et al., (2015)	Females	Lifespan	Teleogryllus commodus
0.03	0.03	49.19	ID12	Archer et al., (2015)	Females	Lifespan	Teleogryllus commodus
0.01	0.03	52.11	ID12	Archer et al., (2015)	Females	Lifespan	Teleogryllus commodus
0.01	0.03	52.05	ID12	Archer et al., (2015)	Females	Lifespan	Teleogryllus commodus
0.01	0.03	52.00	ID12	Archer et al., (2015)	Females	Lifespan	Teleogryllus commodus
0.01	0.03	51.94	ID12	Archer et al., (2015)	Females	Lifespan	Teleogryllus commodus
0.01	0.03	51.88	ID12	Archer et al., (2015)	Females	Lifespan	Teleogryllus commodus
0.01	0.03	51.81	ID12	Archer et al., (2015)	Females	Lifespan	Teleogryllus commodus
0.01	0.03	51.75	ID12	Archer et al., (2015)	Females	Lifespan	Teleogryllus commodus
0.01	0.03	51.68	ID12	Archer et al., (2015)	Females	Lifespan	Teleogryllus commodus
0.01	0.03	51.60	ID12	Archer et al., (2015)	Females	Lifespan	Teleogryllus commodus
0.01	0.03	51.53	ID12	Archer et al., (2015)	Females	Lifespan	Teleogryllus commodus
0.01	0.03	51.46	ID12	Archer et al., (2015)	Females	Lifespan	Teleogryllus commodus
0.01	0.03	51.38	ID12	Archer et al., (2015)	Females	Lifespan	Teleogryllus commodus
0.01	0.03	51.31	ID12	Archer et al., (2015)	Females	Lifespan	Teleogryllus commodus
0.01	0.03	51.23	ID12	Archer et al., (2015)	Females	Lifespan	Teleogryllus commodus
0.01	0.03	51.16	ID12	Archer et al., (2015)	Females	Lifespan	Teleogryllus commodus
0.01	0.03	51.09	ID12	Archer et al., (2015)	Females	Lifespan	Teleogryllus commodus
0.01	0.03	51.02	ID12	Archer et al., (2015)	Females	Lifespan	Teleogryllus commodus
0.02	0.03	50.95	ID12	Archer et al., (2015)	Females	Lifespan	Teleogryllus commodus
0.02	0.03	50.88	ID12	Archer et al., (2015)	Females	Lifespan	Teleogryllus commodus
0.02	0.03	50.82	ID12	Archer et al., (2015)	Females	Lifespan	Teleogryllus commodus
0.02	0.03	50.76	ID12	Archer et al., (2015)	Females	Lifespan	Teleogryllus commodus
0.02	0.03	50.70	ID12	Archer et al., (2015)	Females	Lifespan	Teleogryllus commodus
0.02	0.03	50.65	ID12	Archer et al., (2015)	Females	Lifespan	Teleogryllus commodus
0.02	0.03	50.60	ID12	Archer et al., (2015)	Females	Lifespan	Teleogryllus commodus
0.02	0.03	50.55	ID12	Archer et al., (2015)	Females	Lifespan	Teleogryllus commodus
0.02	0.03	50.51	ID12	Archer et al., (2015)	Females	Lifespan	Teleogryllus commodus
0.02	0.03	50.47	ID12	Archer et al., (2015)	Females	Lifespan	Teleogryllus commodus
0.02	0.03	50.43	ID12	Archer et al., (2015)	Females	Lifespan	Teleogryllus commodus
0.02	0.03	50.40	ID12	Archer et al., (2015)	Females	Lifespan	Teleogryllus commodus
0.02	0.03	50.37	ID12	Archer et al., (2015)	Females	Lifespan	Teleogryllus commodus
0.02	0.03	50.35	ID12	Archer et al., (2015)	Females	Lifespan	Teleogryllus commodus
0.02	0.03	50.33	ID12	Archer et al., (2015)	Females	Lifespan	Teleogryllus commodus
0.02	0.03	50.31	ID12	Archer et al., (2015)	Females	Lifespan	Teleogryllus commodus
0.02	0.03	50.30	ID12	Archer et al., (2015)	Females	Lifespan	Teleogryllus commodus
0.02	0.03	50.29	ID12	Archer et al., (2015)	Females	Lifespan	Teleogryllus commodus
0.02	0.03	50.28	ID12	Archer et al., (2015)	Females	Lifespan	Teleogryllus commodus
0.02	0.03	50.27	ID12	Archer et al., (2015)	Females	Lifespan	Teleogryllus commodus
0.02	0.03	50.27	ID12	Archer et al., (2015)	Females	Lifespan	Teleogryllus commodus
0.02	0.03	50.27	ID12	Archer et al., (2015)	Females	Lifespan	Teleogryllus commodus
0.02	0.03	50.27	ID12	Archer et al., (2015)	Females	Lifespan	Teleogryllus commodus
0.02	0.03	50.27	ID12	Archer et al., (2015)	Females	Lifespan	Teleogryllus commodus
0.02	0.03	50.27	ID12	Archer et al., (2015)	Females	Lifespan	Teleogryllus commodus
0.02	0.03	50.28	ID12	Archer et al., (2015)	Females	Lifespan	Teleogryllus commodus
0.02	0.03	50.29	ID12	Archer et al., (2015)	Females	Lifespan	Teleogryllus commodus
0.02	0.03	50.29	ID12	Archer et al., (2015)	Females	Lifespan	Teleogryllus commodus
0.02	0.03	50.30	ID12	Archer et al., (2015)	Females	Lifespan	Teleogryllus commodus
0.02	0.03	50.31	ID12	Archer et al., (2015)	Females	Lifespan	Teleogryllus commodus
0.02	0.03	50.32	ID12	Archer et al., (2015)	Females	Lifespan	Teleogryllus commodus
0.02	0.03	50.33	ID12	Archer et al., (2015)	Females	Lifespan	Teleogryllus commodus
0.02	0.03	50.34	ID12	Archer et al., (2015)	Females	Lifespan	Teleogryllus commodus
0.02	0.03	50.35	ID12	Archer et al., (2015)	Females	Lifespan	Teleogryllus commodus
0.02	0.03	50.36	ID12	Archer et al., (2015)	Females	Lifespan	Teleogryllus commodus
0.02	0.03	50.37	ID12	Archer et al., (2015)	Females	Lifespan	Teleogryllus commodus
0.02	0.03	50.37	ID12	Archer et al., (2015)	Females	Lifespan	Teleogryllus commodus
0.02	0.03	50.38	ID12	Archer et al., (2015)	Females	Lifespan	Teleogryllus commodus
0.03	0.03	50.39	ID12	Archer et al., (2015)	Females	Lifespan	Teleogryllus commodus
0.03	0.03	50.39	ID12	Archer et al., (2015)	Females	Lifespan	Teleogryllus commodus
0.03	0.03	50.39	ID12	Archer et al., (2015)	Females	Lifespan	Teleogryllus commodus
0.03	0.03	50.39	ID12	Archer et al., (2015)	Females	Lifespan	Teleogryllus commodus
0.03	0.03	50.39	ID12	Archer et al., (2015)	Females	Lifespan	Teleogryllus commodus
0.03	0.03	50.38	ID12	Archer et al., (2015)	Females	Lifespan	Teleogryllus commodus
0.03	0.03	50.37	ID12	Archer et al., (2015)	Females	Lifespan	Teleogryllus commodus
0.03	0.03	50.36	ID12	Archer et al., (2015)	Females	Lifespan	Teleogryllus commodus
0.03	0.03	50.34	ID12	Archer et al., (2015)	Females	Lifespan	Teleogryllus commodus
0.03	0.03	50.33	ID12	Archer et al., (2015)	Females	Lifespan	Teleogryllus commodus
0.03	0.03	50.30	ID12	Archer et al., (2015)	Females	Lifespan	Teleogryllus commodus
0.03	0.03	50.28	ID12	Archer et al., (2015)	Females	Lifespan	Teleogryllus commodus
0.03	0.03	50.25	ID12	Archer et al., (2015)	Females	Lifespan	Teleogryllus commodus
0.03	0.03	50.21	ID12	Archer et al., (2015)	Females	Lifespan	Teleogryllus commodus
0.03	0.03	50.18	ID12	Archer et al., (2015)	Females	Lifespan	Teleogryllus commodus
0.03	0.03	50.13	ID12	Archer et al., (2015)	Females	Lifespan	Teleogryllus commodus
0.03	0.03	50.08	ID12	Archer et al., (2015)	Females	Lifespan	Teleogryllus commodus
0.03	0.03	50.03	ID12	Archer et al., (2015)	Females	Lifespan	Teleogryllus commodus
0.03	0.03	49.97	ID12	Archer et al., (2015)	Females	Lifespan	Teleogryllus commodus
0.03	0.03	49.91	ID12	Archer et al., (2015)	Females	Lifespan	Teleogryllus commodus
0.03	0.03	49.84	ID12	Archer et al., (2015)	Females	Lifespan	Teleogryllus commodus
0.03	0.03	49.77	ID12	Archer et al., (2015)	Females	Lifespan	Teleogryllus commodus
0.03	0.03	49.69	ID12	Archer et al., (2015)	Females	Lifespan	Teleogryllus commodus
0.03	0.03	49.61	ID12	Archer et al., (2015)	Females	Lifespan	Teleogryllus commodus
0.03	0.03	49.52	ID12	Archer et al., (2015)	Females	Lifespan	Teleogryllus commodus
0.03	0.03	49.43	ID12	Archer et al., (2015)	Females	Lifespan	Teleogryllus commodus
0.03	0.03	49.34	ID12	Archer et al., (2015)	Females	Lifespan	Teleogryllus commodus
0.03	0.03	49.24	ID12	Archer et al., (2015)	Females	Lifespan	Teleogryllus commodus
0.03	0.03	49.14	ID12	Archer et al., (2015)	Females	Lifespan	Teleogryllus commodus
0.03	0.03	49.03	ID12	Archer et al., (2015)	Females	Lifespan	Teleogryllus commodus
0.01	0.03	52.13	ID12	Archer et al., (2015)	Females	Lifespan	Teleogryllus commodus
0.01	0.03	52.08	ID12	Archer et al., (2015)	Females	Lifespan	Teleogryllus commodus
0.01	0.03	52.02	ID12	Archer et al., (2015)	Females	Lifespan	Teleogryllus commodus
0.01	0.03	51.96	ID12	Archer et al., (2015)	Females	Lifespan	Teleogryllus commodus
0.01	0.03	51.90	ID12	Archer et al., (2015)	Females	Lifespan	Teleogryllus commodus
0.01	0.03	51.84	ID12	Archer et al., (2015)	Females	Lifespan	Teleogryllus commodus
0.01	0.03	51.78	ID12	Archer et al., (2015)	Females	Lifespan	Teleogryllus commodus
0.01	0.03	51.71	ID12	Archer et al., (2015)	Females	Lifespan	Teleogryllus commodus
0.01	0.03	51.64	ID12	Archer et al., (2015)	Females	Lifespan	Teleogryllus commodus
0.01	0.03	51.56	ID12	Archer et al., (2015)	Females	Lifespan	Teleogryllus commodus
0.01	0.03	51.49	ID12	Archer et al., (2015)	Females	Lifespan	Teleogryllus commodus
0.01	0.03	51.42	ID12	Archer et al., (2015)	Females	Lifespan	Teleogryllus commodus
0.01	0.03	51.34	ID12	Archer et al., (2015)	Females	Lifespan	Teleogryllus commodus
0.01	0.03	51.27	ID12	Archer et al., (2015)	Females	Lifespan	Teleogryllus commodus
0.01	0.03	51.19	ID12	Archer et al., (2015)	Females	Lifespan	Teleogryllus commodus
0.01	0.03	51.12	ID12	Archer et al., (2015)	Females	Lifespan	Teleogryllus commodus
0.01	0.03	51.05	ID12	Archer et al., (2015)	Females	Lifespan	Teleogryllus commodus
0.02	0.03	50.98	ID12	Archer et al., (2015)	Females	Lifespan	Teleogryllus commodus
0.02	0.03	50.91	ID12	Archer et al., (2015)	Females	Lifespan	Teleogryllus commodus
0.02	0.03	50.85	ID12	Archer et al., (2015)	Females	Lifespan	Teleogryllus commodus
0.02	0.03	50.79	ID12	Archer et al., (2015)	Females	Lifespan	Teleogryllus commodus
0.02	0.03	50.73	ID12	Archer et al., (2015)	Females	Lifespan	Teleogryllus commodus
0.02	0.03	50.67	ID12	Archer et al., (2015)	Females	Lifespan	Teleogryllus commodus
0.02	0.03	50.62	ID12	Archer et al., (2015)	Females	Lifespan	Teleogryllus commodus
0.02	0.03	50.58	ID12	Archer et al., (2015)	Females	Lifespan	Teleogryllus commodus
0.02	0.03	50.53	ID12	Archer et al., (2015)	Females	Lifespan	Teleogryllus commodus
0.02	0.03	50.49	ID12	Archer et al., (2015)	Females	Lifespan	Teleogryllus commodus
0.02	0.03	50.46	ID12	Archer et al., (2015)	Females	Lifespan	Teleogryllus commodus
0.02	0.03	50.43	ID12	Archer et al., (2015)	Females	Lifespan	Teleogryllus commodus
0.02	0.03	50.40	ID12	Archer et al., (2015)	Females	Lifespan	Teleogryllus commodus
0.02	0.03	50.38	ID12	Archer et al., (2015)	Females	Lifespan	Teleogryllus commodus
0.02	0.03	50.36	ID12	Archer et al., (2015)	Females	Lifespan	Teleogryllus commodus
0.02	0.03	50.34	ID12	Archer et al., (2015)	Females	Lifespan	Teleogryllus commodus
0.02	0.03	50.32	ID12	Archer et al., (2015)	Females	Lifespan	Teleogryllus commodus
0.02	0.03	50.31	ID12	Archer et al., (2015)	Females	Lifespan	Teleogryllus commodus
0.02	0.03	50.30	ID12	Archer et al., (2015)	Females	Lifespan	Teleogryllus commodus
0.02	0.03	50.30	ID12	Archer et al., (2015)	Females	Lifespan	Teleogryllus commodus
0.02	0.03	50.29	ID12	Archer et al., (2015)	Females	Lifespan	Teleogryllus commodus
0.02	0.03	50.29	ID12	Archer et al., (2015)	Females	Lifespan	Teleogryllus commodus
0.02	0.03	50.29	ID12	Archer et al., (2015)	Females	Lifespan	Teleogryllus commodus
0.02	0.03	50.29	ID12	Archer et al., (2015)	Females	Lifespan	Teleogryllus commodus
0.02	0.03	50.30	ID12	Archer et al., (2015)	Females	Lifespan	Teleogryllus commodus
0.02	0.03	50.30	ID12	Archer et al., (2015)	Females	Lifespan	Teleogryllus commodus
0.02	0.03	50.31	ID12	Archer et al., (2015)	Females	Lifespan	Teleogryllus commodus
0.02	0.03	50.32	ID12	Archer et al., (2015)	Females	Lifespan	Teleogryllus commodus
0.02	0.03	50.32	ID12	Archer et al., (2015)	Females	Lifespan	Teleogryllus commodus
0.02	0.03	50.33	ID12	Archer et al., (2015)	Females	Lifespan	Teleogryllus commodus
0.02	0.03	50.34	ID12	Archer et al., (2015)	Females	Lifespan	Teleogryllus commodus
0.02	0.03	50.35	ID12	Archer et al., (2015)	Females	Lifespan	Teleogryllus commodus
0.02	0.03	50.36	ID12	Archer et al., (2015)	Females	Lifespan	Teleogryllus commodus
0.02	0.03	50.37	ID12	Archer et al., (2015)	Females	Lifespan	Teleogryllus commodus
0.02	0.03	50.38	ID12	Archer et al., (2015)	Females	Lifespan	Teleogryllus commodus
0.02	0.03	50.38	ID12	Archer et al., (2015)	Females	Lifespan	Teleogryllus commodus
0.02	0.03	50.39	ID12	Archer et al., (2015)	Females	Lifespan	Teleogryllus commodus
0.02	0.03	50.40	ID12	Archer et al., (2015)	Females	Lifespan	Teleogryllus commodus
0.03	0.03	50.40	ID12	Archer et al., (2015)	Females	Lifespan	Teleogryllus commodus
0.03	0.03	50.40	ID12	Archer et al., (2015)	Females	Lifespan	Teleogryllus commodus
0.03	0.03	50.40	ID12	Archer et al., (2015)	Females	Lifespan	Teleogryllus commodus
0.03	0.03	50.40	ID12	Archer et al., (2015)	Females	Lifespan	Teleogryllus commodus
0.03	0.03	50.39	ID12	Archer et al., (2015)	Females	Lifespan	Teleogryllus commodus
0.03	0.03	50.39	ID12	Archer et al., (2015)	Females	Lifespan	Teleogryllus commodus
0.03	0.03	50.38	ID12	Archer et al., (2015)	Females	Lifespan	Teleogryllus commodus
0.03	0.03	50.36	ID12	Archer et al., (2015)	Females	Lifespan	Teleogryllus commodus
0.03	0.03	50.35	ID12	Archer et al., (2015)	Females	Lifespan	Teleogryllus commodus
0.03	0.03	50.33	ID12	Archer et al., (2015)	Females	Lifespan	Teleogryllus commodus
0.03	0.03	50.30	ID12	Archer et al., (2015)	Females	Lifespan	Teleogryllus commodus
0.03	0.03	50.27	ID12	Archer et al., (2015)	Females	Lifespan	Teleogryllus commodus
0.03	0.03	50.24	ID12	Archer et al., (2015)	Females	Lifespan	Teleogryllus commodus
0.03	0.03	50.21	ID12	Archer et al., (2015)	Females	Lifespan	Teleogryllus commodus
0.03	0.03	50.16	ID12	Archer et al., (2015)	Females	Lifespan	Teleogryllus commodus
0.03	0.03	50.12	ID12	Archer et al., (2015)	Females	Lifespan	Teleogryllus commodus
0.03	0.03	50.07	ID12	Archer et al., (2015)	Females	Lifespan	Teleogryllus commodus
0.03	0.03	50.01	ID12	Archer et al., (2015)	Females	Lifespan	Teleogryllus commodus
0.03	0.03	49.95	ID12	Archer et al., (2015)	Females	Lifespan	Teleogryllus commodus
0.03	0.03	49.88	ID12	Archer et al., (2015)	Females	Lifespan	Teleogryllus commodus
0.03	0.03	49.81	ID12	Archer et al., (2015)	Females	Lifespan	Teleogryllus commodus
0.03	0.03	49.73	ID12	Archer et al., (2015)	Females	Lifespan	Teleogryllus commodus
0.03	0.03	49.65	ID12	Archer et al., (2015)	Females	Lifespan	Teleogryllus commodus
0.03	0.03	49.57	ID12	Archer et al., (2015)	Females	Lifespan	Teleogryllus commodus
0.03	0.03	49.48	ID12	Archer et al., (2015)	Females	Lifespan	Teleogryllus commodus
0.03	0.03	49.38	ID12	Archer et al., (2015)	Females	Lifespan	Teleogryllus commodus
0.03	0.03	49.28	ID12	Archer et al., (2015)	Females	Lifespan	Teleogryllus commodus
0.03	0.03	49.18	ID12	Archer et al., (2015)	Females	Lifespan	Teleogryllus commodus
0.03	0.03	49.07	ID12	Archer et al., (2015)	Females	Lifespan	Teleogryllus commodus
0.03	0.03	48.96	ID12	Archer et al., (2015)	Females	Lifespan	Teleogryllus commodus
0.03	0.03	48.85	ID12	Archer et al., (2015)	Females	Lifespan	Teleogryllus commodus
0.03	0.03	48.73	ID12	Archer et al., (2015)	Females	Lifespan	Teleogryllus commodus
0.01	0.03	52.15	ID12	Archer et al., (2015)	Females	Lifespan	Teleogryllus commodus
0.01	0.03	52.10	ID12	Archer et al., (2015)	Females	Lifespan	Teleogryllus commodus
0.01	0.03	52.04	ID12	Archer et al., (2015)	Females	Lifespan	Teleogryllus commodus
0.01	0.03	51.99	ID12	Archer et al., (2015)	Females	Lifespan	Teleogryllus commodus
0.01	0.03	51.93	ID12	Archer et al., (2015)	Females	Lifespan	Teleogryllus commodus
0.01	0.03	51.87	ID12	Archer et al., (2015)	Females	Lifespan	Teleogryllus commodus
0.01	0.03	51.80	ID12	Archer et al., (2015)	Females	Lifespan	Teleogryllus commodus
0.01	0.03	51.74	ID12	Archer et al., (2015)	Females	Lifespan	Teleogryllus commodus
0.01	0.03	51.67	ID12	Archer et al., (2015)	Females	Lifespan	Teleogryllus commodus
0.01	0.03	51.59	ID12	Archer et al., (2015)	Females	Lifespan	Teleogryllus commodus
0.01	0.03	51.52	ID12	Archer et al., (2015)	Females	Lifespan	Teleogryllus commodus
0.01	0.03	51.45	ID12	Archer et al., (2015)	Females	Lifespan	Teleogryllus commodus
0.01	0.03	51.37	ID12	Archer et al., (2015)	Females	Lifespan	Teleogryllus commodus
0.01	0.03	51.30	ID12	Archer et al., (2015)	Females	Lifespan	Teleogryllus commodus
0.01	0.03	51.22	ID12	Archer et al., (2015)	Females	Lifespan	Teleogryllus commodus
0.01	0.03	51.15	ID12	Archer et al., (2015)	Females	Lifespan	Teleogryllus commodus
0.01	0.03	51.08	ID12	Archer et al., (2015)	Females	Lifespan	Teleogryllus commodus
0.02	0.03	51.01	ID12	Archer et al., (2015)	Females	Lifespan	Teleogryllus commodus
0.02	0.03	50.94	ID12	Archer et al., (2015)	Females	Lifespan	Teleogryllus commodus
0.02	0.03	50.88	ID12	Archer et al., (2015)	Females	Lifespan	Teleogryllus commodus
0.02	0.03	50.81	ID12	Archer et al., (2015)	Females	Lifespan	Teleogryllus commodus
0.02	0.03	50.76	ID12	Archer et al., (2015)	Females	Lifespan	Teleogryllus commodus
0.02	0.03	50.70	ID12	Archer et al., (2015)	Females	Lifespan	Teleogryllus commodus
0.02	0.03	50.65	ID12	Archer et al., (2015)	Females	Lifespan	Teleogryllus commodus
0.02	0.03	50.60	ID12	Archer et al., (2015)	Females	Lifespan	Teleogryllus commodus
0.02	0.03	50.56	ID12	Archer et al., (2015)	Females	Lifespan	Teleogryllus commodus
0.02	0.03	50.52	ID12	Archer et al., (2015)	Females	Lifespan	Teleogryllus commodus
0.02	0.03	50.49	ID12	Archer et al., (2015)	Females	Lifespan	Teleogryllus commodus
0.02	0.03	50.45	ID12	Archer et al., (2015)	Females	Lifespan	Teleogryllus commodus
0.02	0.03	50.43	ID12	Archer et al., (2015)	Females	Lifespan	Teleogryllus commodus
0.02	0.03	50.40	ID12	Archer et al., (2015)	Females	Lifespan	Teleogryllus commodus
0.02	0.03	50.38	ID12	Archer et al., (2015)	Females	Lifespan	Teleogryllus commodus
0.02	0.03	50.36	ID12	Archer et al., (2015)	Females	Lifespan	Teleogryllus commodus
0.02	0.03	50.35	ID12	Archer et al., (2015)	Females	Lifespan	Teleogryllus commodus
0.02	0.03	50.34	ID12	Archer et al., (2015)	Females	Lifespan	Teleogryllus commodus
0.02	0.03	50.33	ID12	Archer et al., (2015)	Females	Lifespan	Teleogryllus commodus
0.02	0.03	50.32	ID12	Archer et al., (2015)	Females	Lifespan	Teleogryllus commodus
0.02	0.03	50.32	ID12	Archer et al., (2015)	Females	Lifespan	Teleogryllus commodus
0.02	0.03	50.32	ID12	Archer et al., (2015)	Females	Lifespan	Teleogryllus commodus
0.02	0.03	50.32	ID12	Archer et al., (2015)	Females	Lifespan	Teleogryllus commodus
0.02	0.03	50.32	ID12	Archer et al., (2015)	Females	Lifespan	Teleogryllus commodus
0.02	0.03	50.32	ID12	Archer et al., (2015)	Females	Lifespan	Teleogryllus commodus
0.02	0.03	50.33	ID12	Archer et al., (2015)	Females	Lifespan	Teleogryllus commodus
0.02	0.03	50.33	ID12	Archer et al., (2015)	Females	Lifespan	Teleogryllus commodus
0.02	0.03	50.34	ID12	Archer et al., (2015)	Females	Lifespan	Teleogryllus commodus
0.02	0.03	50.35	ID12	Archer et al., (2015)	Females	Lifespan	Teleogryllus commodus
0.02	0.03	50.36	ID12	Archer et al., (2015)	Females	Lifespan	Teleogryllus commodus
0.02	0.03	50.36	ID12	Archer et al., (2015)	Females	Lifespan	Teleogryllus commodus
0.02	0.03	50.37	ID12	Archer et al., (2015)	Females	Lifespan	Teleogryllus commodus
0.02	0.03	50.38	ID12	Archer et al., (2015)	Females	Lifespan	Teleogryllus commodus
0.02	0.03	50.39	ID12	Archer et al., (2015)	Females	Lifespan	Teleogryllus commodus
0.02	0.03	50.40	ID12	Archer et al., (2015)	Females	Lifespan	Teleogryllus commodus
0.02	0.03	50.40	ID12	Archer et al., (2015)	Females	Lifespan	Teleogryllus commodus
0.02	0.03	50.41	ID12	Archer et al., (2015)	Females	Lifespan	Teleogryllus commodus
0.02	0.03	50.41	ID12	Archer et al., (2015)	Females	Lifespan	Teleogryllus commodus
0.03	0.03	50.41	ID12	Archer et al., (2015)	Females	Lifespan	Teleogryllus commodus
0.03	0.03	50.41	ID12	Archer et al., (2015)	Females	Lifespan	Teleogryllus commodus
0.03	0.03	50.41	ID12	Archer et al., (2015)	Females	Lifespan	Teleogryllus commodus
0.03	0.03	50.41	ID12	Archer et al., (2015)	Females	Lifespan	Teleogryllus commodus
0.03	0.03	50.40	ID12	Archer et al., (2015)	Females	Lifespan	Teleogryllus commodus
0.03	0.03	50.39	ID12	Archer et al., (2015)	Females	Lifespan	Teleogryllus commodus
0.03	0.03	50.38	ID12	Archer et al., (2015)	Females	Lifespan	Teleogryllus commodus
0.03	0.03	50.37	ID12	Archer et al., (2015)	Females	Lifespan	Teleogryllus commodus
0.03	0.03	50.35	ID12	Archer et al., (2015)	Females	Lifespan	Teleogryllus commodus
0.03	0.03	50.32	ID12	Archer et al., (2015)	Females	Lifespan	Teleogryllus commodus
0.03	0.03	50.30	ID12	Archer et al., (2015)	Females	Lifespan	Teleogryllus commodus
0.03	0.03	50.27	ID12	Archer et al., (2015)	Females	Lifespan	Teleogryllus commodus
0.03	0.03	50.23	ID12	Archer et al., (2015)	Females	Lifespan	Teleogryllus commodus
[truncated: 338,884 more rows]
